# Supplementary material for: Molecular basis of the pleiotropic effects by the antibiotic amikacin on the ribosome
Source: Nat Commun. 2023 Aug 3;14:4666. doi: 10.1038/s41467-023-40416-5 (PMC10400623; doi:10.1038/s41467-023-40416-5)
Supplement: Supplementary file 4 — Source Data [file 41467_2023_40416_MOESM4_ESM.xlsx]

## Sheet: Fig. 2
	Figure 2d									Figure 2e																Figure 2f
	[Tripeptide fMet-Phe-Phe (fMFF) formation]									[EF-G mediated movement of pyrene mRNA during ribosomal translocation]																Inhibition of EF-G mediated mRNA translocation
	Without AMK			With AMK [20 μM]						No AMK		AMK [0.25 μM]		AMK [0.5 μM]		AMK [0.75 μM]		AMK [1 μM]		AMK [2 μM]		AMK [5 μM]				AMK [μM]	Fraction Inhibition	±SEM
	Time (sec)	Fraction fMFF	±SEM	Time (sec)	Fraction fMFF	±SEM				Time (sec)	arb. units	Time (sec)	arb. units	Time (sec)	arb. units	Time (sec)	arb. units	Time (sec)	arb. units	Time (sec)	arb. units	Time (sec)	arb. units			0	0	0.01
	0	0	0.0001	0	0	0.0001																				0.25	0.2575	0.024
	0.02	0.021	0.0012	0.02	0.01071	0.0011				0.08	0.99181	0.08	0.98583	0.08	0.97143	0.08	0.99521	0.086	1	0.086	1	0.06	1			0.5	0.525	0.039
	0.05	0.09366	0.005	0.05	0.02646	0.018				0.09	0.9484	0.082	0.99164	0.082	0.9806	0.081	0.99663	0.087	1	0.087	1	0.061	1			0.75	0.685	0.057
	0.1	0.18102	0.0275	0.1	0.02121	0.02				0.1	0.88789	0.084	0.99745	0.084	0.98895	0.082	0.99857	0.088	0.999	0.088	0.999	0.062	0.999			1	0.855	0.043
	0.3	0.45915	0.0465	0.3	0.06321	0.022				0.11	0.8216	0.086	0.99938	0.086	0.99426	0.083	0.99888	0.089	0.999	0.089	0.999	0.063	0.999			2	0.995	0.01
	0.5	0.61362	0.038	0.5	0.05061	0.045				0.12	0.757	0.088	1	0.088	0.99812	0.084	1	0.09	0.998	0.09	0.998	0.064	0.998			5	0.999	0.01
	1	0.6989	0.025	1	0.10479	0.041				0.13	0.69651	0.09	0.99965	0.09	1	0.085	0.99888	0.091	0.9975	0.091	0.9975	0.065	0.9975
	5	0.81732	0.055	5	0.36456	0.044				0.14	0.63909	0.092	0.99648	0.092	1	0.086	0.99888	0.092	0.9965	0.092	0.9965	0.066	0.9965
	10	0.8295	0.035	10	0.4809	0.032				0.15	0.58681	0.094	0.99199	0.094	0.99698	0.087	0.99704	0.093	0.996	0.093	0.996	0.067	0.996
	20	0.86058	0.025	20	0.62622	0.028				0.16	0.54134	0.096	0.98812	0.096	0.99698	0.088	0.99633	0.094	0.99387	0.094	0.99387	0.068	0.99387
	50	0.94689	0.0225	50	0.71169	0.0258				0.17	0.50205	0.098	0.98099	0.098	0.99166	0.089	0.99663	0.095	0.99237	0.095	0.99237	0.069	0.99237
	100	0.95151	0.018	100	0.6972	0.027				0.18	0.46857	0.1	0.9743	0.1	0.98707	0.09	0.99551	0.096	0.99187	0.096	0.99187	0.07	0.99187
										0.19	0.43815	0.102	0.96656	0.102	0.98206	0.091	0.99409	0.097	0.99075	0.097	0.99075	0.071	0.99075
										0.2	0.41045	0.104	0.95627	0.104	0.97602	0.092	0.99409	0.098	0.98825	0.098	0.98825	0.072	0.98825
										0.21	0.38653	0.106	0.95046	0.106	0.96913	0.093	0.99113	0.099	0.98712	0.099	0.98712	0.073	0.98712
										0.22	0.365	0.108	0.93893	0.108	0.96152	0.094	0.98766	0.1	0.98662	0.1	0.98662	0.074	0.98662
										0.23	0.34688	0.11	0.92987	0.11	0.9562	0.095	0.98623	0.101	0.98149	0.101	0.98149	0.075	0.98149
										0.24	0.32845	0.112	0.91931	0.112	0.94703	0.096	0.98287	0.102	0.98149	0.102	0.98149	0.076	0.98149
										0.25	0.31033	0.114	0.90901	0.114	0.93785	0.097	0.98134	0.103	0.97999	0.103	0.97999	0.077	0.97999
										0.26	0.29186	0.116	0.89836	0.116	0.92982	0.098	0.97797	0.104	0.97899	0.104	0.97899	0.078	0.97899
										0.27	0.2782	0.118	0.88587	0.118	0.92106	0.099	0.97654	0.105	0.97537	0.105	0.97537	0.079	0.97537
										0.28	0.26761	0.12	0.87522	0.12	0.91314	0.1	0.97318	0.106	0.97487	0.106	0.97487	0.08	0.97487
										0.29	0.26077	0.122	0.8636	0.122	0.90396	0.101	0.96981	0.107	0.97224	0.107	0.97224	0.081	0.97224
										0.3	0.25734	0.124	0.8534	0.124	0.8952	0.102	0.96645	0.108	0.96924	0.108	0.96924	0.082	0.96924
										0.31	0.25358	0.126	0.84301	0.126	0.88759	0.103	0.96421	0.109	0.96974	0.109	0.96974	0.083	0.96974
										0.32	0.24811	0.128	0.83369	0.128	0.87769	0.104	0.96084	0.11	0.96711	0.11	0.96711	0.084	0.96711
										0.33	0.2423	0.13	0.82436	0.13	0.87122	0.105	0.95829	0.111	0.96611	0.111	0.96611	0.085	0.96611
										0.34	0.23787	0.132	0.81538	0.132	0.86236	0.106	0.95452	0.112	0.96511	0.112	0.96511	0.086	0.96511
										0.35	0.23342	0.134	0.80412	0.134	0.85287	0.107	0.95085	0.113	0.96149	0.113	0.96149	0.087	0.96149
										0.36	0.2276	0.136	0.79769	0.136	0.8438	0.108	0.94891	0.114	0.96036	0.114	0.96036	0.088	0.96036
										0.37	0.22077	0.138	0.78872	0.138	0.83347	0.109	0.94483	0.115	0.95836	0.115	0.95836	0.089	0.95836
										0.38	0.21327	0.14	0.78062	0.14	0.8243	0.11	0.94146	0.116	0.95686	0.116	0.95686	0.09	0.95686
										0.39	0.20747	0.142	0.77262	0.142	0.81251	0.111	0.93626	0.117	0.95586	0.117	0.95586	0.091	0.95586
										0.4	0.20267	0.144	0.76461	0.144	0.80261	0.112	0.93371	0.118	0.95223	0.118	0.95223	0.092	0.95223
										0.41	0.19756	0.146	0.75783	0.146	0.79114	0.113	0.93065	0.119	0.95223	0.119	0.95223	0.093	0.95223
										0.42	0.19446	0.148	0.74886	0.148	0.7805	0.114	0.92729	0.12	0.95011	0.12	0.95011	0.094	0.95011
										0.43	0.19276	0.15	0.73979	0.15	0.76757	0.115	0.92474	0.121	0.94711	0.121	0.94711	0.095	0.94711
										0.44	0.18968	0.152	0.73143	0.152	0.75454	0.116	0.92433	0.122	0.94761	0.122	0.94761	0.096	0.94761
										0.45	0.18729	0.154	0.72184	0.154	0.74275	0.117	0.91913	0.123	0.9456	0.123	0.9456	0.097	0.9456
										0.46	0.18762	0.156	0.71251	0.156	0.73212	0.118	0.91617	0.124	0.94298	0.124	0.94298	0.098	0.94298
										0.47	0.18627	0.158	0.70345	0.158	0.72065	0.119	0.91352	0.125	0.94248	0.125	0.94248	0.099	0.94248
										0.48	0.18218	0.16	0.69289	0.16	0.71074	0.12	0.91169	0.126	0.94085	0.126	0.94085	0.1	0.94085
										0.49	0.17603	0.162	0.68286	0.162	0.69896	0.121	0.90832	0.127	0.93935	0.127	0.93935	0.101	0.93935
										0.5	0.16917	0.164	0.67327	0.164	0.69009	0.122	0.90649	0.128	0.94035	0.128	0.94035	0.102	0.94035
										0.51	0.16406	0.166	0.6613	0.166	0.68175	0.123	0.90383	0.129	0.93885	0.129	0.93885	0.103	0.93885
										0.52	0.16198	0.168	0.65197	0.168	0.67456	0.124	0.902	0.13	0.93735	0.13	0.93735	0.104	0.93735
										0.53	0.16335	0.17	0.63851	0.17	0.66726	0.125	0.89904	0.131	0.93685	0.131	0.93685	0.105	0.93685
										0.54	0.16439	0.172	0.62856	0.172	0.65777	0.126	0.89823	0.132	0.93322	0.132	0.93322	0.106	0.93322
										0.55	0.16439	0.174	0.61598	0.174	0.65089	0.127	0.89455	0.133	0.93423	0.133	0.93423	0.107	0.93423
										0.56	0.16371	0.176	0.60507	0.176	0.64515	0.128	0.89078	0.134	0.93272	0.134	0.93272	0.108	0.93272
										0.57	0.16267	0.178	0.59539	0.178	0.63796	0.129	0.89119	0.135	0.9306	0.135	0.9306	0.109	0.9306
										0.58	0.15961	0.18	0.58448	0.18	0.63222	0.13	0.88782	0.136	0.9286	0.136	0.9286	0.11	0.9286
										0.59	0.15687	0.182	0.57383	0.182	0.62617	0.131	0.88558	0.137	0.9276	0.137	0.9276	0.111	0.9276
										0.6	0.15652	0.184	0.56547	0.184	0.6196	0.132	0.88517	0.138	0.92647	0.138	0.92647	0.112	0.92647
										0.61	0.15583	0.186	0.55588	0.186	0.6147	0.133	0.88221	0.139	0.92397	0.139	0.92397	0.113	0.92397
										0.62	0.15379	0.188	0.54752	0.188	0.6097	0.134	0.88181	0.14	0.92085	0.14	0.92085	0.114	0.92085
										0.63	0.15242	0.19	0.53881	0.19	0.60553	0.135	0.87885	0.141	0.91984	0.141	0.91984	0.115	0.91984
										0.64	0.15174	0.192	0.5301	0.192	0.60167	0.136	0.87701	0.142	0.91672	0.142	0.91672	0.116	0.91672
										0.65	0.15036	0.194	0.52341	0.194	0.59635	0.137	0.87406	0.143	0.91572	0.143	0.91572	0.117	0.91572
										0.66	0.148	0.196	0.51531	0.196	0.59187	0.138	0.87253	0.144	0.91209	0.144	0.91209	0.118	0.91209
										0.67	0.14355	0.198	0.5095	0.198	0.58686	0.139	0.87069	0.145	0.91009	0.145	0.91009	0.119	0.91009
										0.68	0.13773	0.2	0.50343	0.2	0.5854	0.14	0.8662	0.146	0.90697	0.146	0.90697	0.12	0.90697
										0.69	0.1343	0.202	0.49762	0.202	0.58154	0.141	0.8659	0.147	0.90434	0.147	0.90434	0.121	0.90434
										0.7	0.13191	0.204	0.49375	0.204	0.57508	0.142	0.86284	0.148	0.90184	0.148	0.90184	0.122	0.90184
										0.71	0.13021	0.206	0.48926	0.206	0.57351	0.143	0.86172	0.149	0.89921	0.149	0.89921	0.123	0.89921
										0.72	0.13054	0.208	0.48478	0.208	0.56861	0.144	0.85947	0.15	0.89771	0.15	0.89771	0.124	0.89771
										0.73	0.1333	0.21	0.48064	0.21	0.56663	0.145	0.85764	0.151	0.89308	0.151	0.89308	0.125	0.89308
										0.74	0.13808	0.212	0.47677	0.212	0.56361	0.146	0.85539	0.152	0.89308	0.152	0.89308	0.126	0.89308
										0.75	0.1449	0.214	0.47193	0.214	0.55985	0.147	0.85356	0.153	0.89108	0.153	0.89108	0.127	0.89108
										0.76	0.15036	0.216	0.46938	0.216	0.55485	0.148	0.85162	0.154	0.88896	0.154	0.88896	0.128	0.88896
										0.77	0.15174	0.218	0.4648	0.218	0.55297	0.149	0.84866	0.155	0.88533	0.155	0.88533	0.129	0.88533
										0.78	0.14937	0.22	0.46005	0.22	0.54797	0.15	0.84683	0.156	0.88646	0.156	0.88646	0.13	0.88646
										0.79	0.1449	0.222	0.45679	0.222	0.54536	0.151	0.8453	0.157	0.88546	0.157	0.88546	0.131	0.88546
										0.8	0.14114	0.224	0.45231	0.224	0.54192	0.152	0.84193	0.158	0.88133	0.158	0.88133	0.132	0.88133
										0.81	0.1374	0.226	0.44685	0.226	0.53921	0.153	0.84122	0.159	0.8797	0.159	0.8797	0.133	0.8797
										0.82	0.13364	0.228	0.44263	0.228	0.53504	0.154	0.83755	0.16	0.8787	0.16	0.8787	0.134	0.8787
										0.83	0.13054	0.23	0.43814	0.23	0.5316	0.155	0.8353	0.161	0.8782	0.161	0.8782	0.135	0.8782
										0.84	0.12713	0.232	0.4333	0.232	0.5293	0.156	0.83306	0.162	0.87458	0.162	0.87458	0.136	0.87458
										0.85	0.12749	0.234	0.42978	0.234	0.52513	0.157	0.82817	0.163	0.87558	0.163	0.87558	0.137	0.87558
										0.86	0.12782	0.236	0.42494	0.236	0.52398	0.158	0.82633	0.164	0.87208	0.164	0.87208	0.138	0.87208
										0.87	0.12952	0.238	0.42107	0.238	0.51981	0.159	0.8245	0.165	0.87258	0.165	0.87258	0.139	0.87258
										0.88	0.12985	0.24	0.41561	0.24	0.51908	0.16	0.82072	0.166	0.87095	0.166	0.87095	0.14	0.87095
										0.89	0.12919	0.242	0.41015	0.242	0.51637	0.161	0.81889	0.167	0.87095	0.167	0.87095	0.141	0.87095
										0.9	0.13193	0.244	0.40567	0.244	0.51366	0.162	0.81481	0.168	0.86795	0.168	0.86795	0.142	0.86795
										0.91	0.13636	0.246	0.40118	0.246	0.50949	0.163	0.81256	0.169	0.86945	0.169	0.86945	0.143	0.86945
										0.92	0.13979	0.248	0.39599	0.248	0.51022	0.164	0.81175	0.17	0.86795	0.17	0.86795	0.144	0.86795
										0.93	0.14253	0.25	0.39247	0.25	0.50605	0.165	0.80736	0.171	0.86733	0.171	0.86733	0.145	0.86733
										0.94	0.14114	0.252	0.38798	0.252	0.50375	0.166	0.80471	0.172	0.86632	0.172	0.86632	0.146	0.86632
										0.95	0.13601	0.254	0.38446	0.254	0.5	0.167	0.80135	0.173	0.86532	0.173	0.86532	0.147	0.86532
										0.96	0.1285	0.256	0.37927	0.256	0.49844	0.168	0.79869	0.174	0.86432	0.174	0.86432	0.148	0.86432
										0.97	0.12202	0.258	0.37575	0.258	0.49426	0.169	0.79655	0.175	0.86482	0.175	0.86482	0.149	0.86482
										0.98	0.11791	0.26	0.37152	0.26	0.49239	0.17	0.79462	0.176	0.86382	0.176	0.86382	0.15	0.86382
										0.99	0.11656	0.262	0.36897	0.262	0.48853	0.171	0.79278	0.177	0.86632	0.177	0.86632	0.151	0.86632
										1	0.11724	0.264	0.3658	0.264	0.48624	0.172	0.79013	0.178	0.86582	0.178	0.86582	0.152	0.86582
										1.01	0.12202	0.266	0.36413	0.266	0.48165	0.173	0.78717	0.179	0.86382	0.179	0.86382	0.153	0.86382
										1.02	0.12474	0.268	0.36096	0.268	0.47862	0.174	0.78534	0.18	0.86432	0.18	0.86432	0.154	0.86432
										1.03	0.12372	0.27	0.35868	0.27	0.4756	0.175	0.78462	0.181	0.86382	0.181	0.86382	0.155	0.86382
										1.04	0.12302	0.272	0.35674	0.272	0.47372	0.176	0.78309	0.182	0.86332	0.182	0.86332	0.156	0.86332
										1.05	0.12133	0.274	0.35577	0.274	0.47174	0.177	0.78044	0.183	0.86482	0.183	0.86482	0.157	0.86482
										1.06	0.11895	0.276	0.35357	0.276	0.46913	0.178	0.77901	0.184	0.86532	0.184	0.86818	0.158	0.86818
										1.07	0.11689	0.278	0.35357	0.278	0.46611	0.179	0.7782	0.185	0.86332	0.185	0.86778	0.159	0.86778
										1.08	0.1162	0.28	0.35296	0.28	0.46413	0.18	0.77636	0.186	0.86532	0.186	0.86778	0.16	0.86778
										1.09	0.11483	0.282	0.35287	0.282	0.46111	0.181	0.77565	0.187	0.86382	0.187	0.86857	0.161	0.86857
										1.1	0.11244	0.284	0.35199	0.284	0.45996	0.182	0.7734	0.188	0.86582	0.188	0.8667	0.162	0.8667
										1.11	0.10835	0.286	0.35225	0.286	0.45996	0.183	0.77269	0.189	0.86482	0.189	0.86601	0.163	0.86601
										1.12	0.10596	0.288	0.35199	0.288	0.45766	0.184	0.77157	0.19	0.86632	0.19	0.8667	0.164	0.8667
										1.13	0.10629	0.29	0.35225	0.29	0.45579	0.185	0.77004	0.191	0.86532	0.191	0.86778	0.165	0.86778
										1.14	0.10764	0.292	0.35225	0.292	0.45537	0.186	0.76892	0.192	0.86432	0.192	0.8668	0.166	0.8668
										1.15	0.10868	0.294	0.3548	0.294	0.45537	0.187	0.76708	0.193	0.86582	0.193	0.8664	0.167	0.8664
										1.16	0.10868	0.296	0.3548	0.296	0.45422	0.188	0.76596	0.194	0.86532	0.194	0.86601	0.168	0.86601
										1.17	0.10799	0.298	0.35516	0.298	0.45495	0.189	0.76525	0.195	0.86432	0.195	0.8668	0.169	0.8668
										1.18	0.10799	0.3	0.35674	0.3	0.45422	0.19	0.76412	0.196	0.86582	0.196	0.8668	0.17	0.8668
										1.19	0.10903	0.302	0.35674	0.302	0.45193	0.191	0.76331	0.197	0.86482	0.197	0.86493	0.171	0.86493
										1.2	0.10903	0.304	0.35744	0.304	0.45162	0.192	0.76106	0.198	0.86582	0.198	0.86562	0.172	0.86562
										1.21	0.10629	0.306	0.35903	0.306	0.45078	0.193	0.75964	0.199	0.86382	0.199	0.86562	0.173	0.86562
										1.22	0.10321	0.308	0.35903	0.308	0.45193	0.194	0.76004	0.2	0.86482	0.2	0.86493	0.174	0.86493
										1.23	0.10184	0.31	0.35841	0.31	0.45162	0.195	0.75739	0.201	0.86482	0.201	0.86424	0.175	0.86424
										1.24	0.10218	0.312	0.35868	0.312	0.45078	0.196	0.75668	0.202	0.8632	0.202	0.86276	0.176	0.86276
										1.25	0.10423	0.314	0.35903	0.314	0.45005	0.197	0.75699	0.203	0.86432	0.203	0.86384	0.177	0.86384
										1.26	0.1039	0.316	0.35832	0.316	0.45078	0.198	0.75474	0.204	0.86432	0.204	0.86167	0.178	0.86167
										1.27	0.10423	0.318	0.35612	0.318	0.45162	0.199	0.75515	0.205	0.86282	0.205	0.86207	0.179	0.86207
										1.28	0.10423	0.32	0.35586	0.32	0.45276	0.2	0.75362	0.206	0.86332	0.206	0.86167	0.18	0.86167
										1.29	0.10799	0.322	0.35357	0.322	0.45308	0.201	0.75291	0.207	0.86332	0.207	0.86059	0.181	0.82161
										1.3	0.11142	0.324	0.35199	0.324	0.45464	0.202	0.75219	0.208	0.86332	0.208	0.8599	0.182	0.82161
										1.31	0.11038	0.326	0.34838	0.326	0.45464	0.203	0.75025	0.209	0.86282	0.209	0.85882	0.183	0.82052
										1.32	0.10868	0.328	0.34583	0.328	0.45537	0.204	0.74995	0.21	0.86282	0.21	0.85665	0.184	0.82242
										1.33	0.10492	0.33	0.34231	0.33	0.45652	0.205	0.74842	0.211	0.8592	0.211	0.85734	0.185	0.82088
										1.34	0.10423	0.332	0.33809	0.332	0.4562	0.206	0.7473	0.212	0.8592	0.212	0.85557	0.186	0.82161
										1.35	0.10664	0.334	0.3343	0.334	0.45652	0.207	0.74505	0.213	0.8612	0.213	0.85517	0.187	0.82197
										1.36	0.10937	0.336	0.33043	0.336	0.45766	0.208	0.74393	0.214	0.8592	0.214	0.85488	0.188	0.82197
										1.37	0.10937	0.338	0.32585	0.338	0.45537	0.209	0.74352	0.215	0.8597	0.215	0.85409	0.189	0.82088
										1.38	0.10764	0.34	0.32233	0.34	0.45349	0.21	0.74322	0.216	0.8577	0.216	0.85192	0.19	0.82088
										1.39	0.10629	0.342	0.31688	0.342	0.45235	0.211	0.74057	0.217	0.8592	0.217	0.85123	0.191	0.82197
										1.4	0.10459	0.344	0.31274	0.344	0.45276	0.212	0.73985	0.218	0.8582	0.218	0.84975	0.192	0.82161
										1.41	0.10014	0.346	0.3101	0.346	0.45276	0.213	0.73873	0.219	0.85657	0.219	0.84985	0.193	0.82088
										1.42	0.09671	0.348	0.30403	0.348	0.4512	0.214	0.7369	0.22	0.85457	0.22	0.84946	0.194	0.82016
										1.43	0.09742	0.35	0.30016	0.35	0.45078	0.215	0.7369	0.221	0.85457	0.221	0.84837	0.195	0.82124
										1.44	0.10118	0.352	0.29725	0.352	0.44891	0.216	0.7369	0.222	0.85294	0.222	0.84729	0.196	0.82016
										1.45	0.10696	0.354	0.29277	0.354	0.44932	0.217	0.73577	0.223	0.85144	0.223	0.84621	0.197	0.81943
										1.46	0.1097	0.356	0.28766	0.356	0.44932	0.218	0.73465	0.224	0.85194	0.224	0.84581	0.198	0.8198
										1.47	0.10903	0.358	0.28573	0.358	0.44891	0.219	0.73496	0.225	0.85194	0.225	0.84512	0.199	0.81826
										1.48	0.10459	0.36	0.28247	0.36	0.45005	0.22	0.73353	0.226	0.85044	0.226	0.84473	0.2	0.81943
										1.49	0.09844	0.362	0.27957	0.362	0.44703	0.221	0.73282	0.227	0.85144	0.227	0.84512	0.201	0.81907
										1.5	0.09503	0.364	0.27482	0.364	0.44776	0.222	0.732	0.228	0.84882	0.228	0.84404	0.202	0.81826
										1.51	0.09397	0.366	0.27288	0.366	0.44588	0.223	0.73169	0.229	0.84782	0.229	0.84404	0.203	0.81826
										1.52	0.09501	0.368	0.2683	0.368	0.44546	0.224	0.73241	0.23	0.84732	0.23	0.84335	0.204	0.81826
										1.53	0.09638	0.37	0.2661	0.37	0.44505	0.225	0.73241	0.231	0.84582	0.231	0.84296	0.205	0.81789
										1.54	0.09636	0.372	0.26223	0.372	0.4439	0.226	0.732	0.232	0.84682	0.232	0.84266	0.206	0.81862
										1.55	0.09775	0.374	0.26188	0.374	0.44317	0.227	0.73129	0.233	0.84369	0.233	0.84227	0.207	0.81907
										1.56	0.09775	0.376	0.25774	0.376	0.44088	0.228	0.73088	0.234	0.84319	0.234	0.84374	0.208	0.81789
										1.57	0.09364	0.378	0.25678	0.378	0.43973	0.229	0.73241	0.235	0.84069	0.235	0.84158	0.209	0.81943
										1.58	0.08954	0.38	0.25449	0.38	0.43785	0.23	0.73282	0.236	0.83956	0.236	0.84443	0.21	0.81826
										1.59	0.08817	0.382	0.25255	0.382	0.43858	0.231	0.73169	0.237	0.83906	0.237	0.84374	0.211	0.81826
										1.6	0.08921	0.384	0.25255	0.384	0.4367	0.232	0.73241	0.238	0.83956	0.238	0.84404	0.212	0.82052
										1.61	0.0885	0.386	0.25255	0.386	0.4367	0.233	0.732	0.239	0.83756	0.239	0.84296	0.213	0.82052
										1.62	0.0875	0.388	0.2522	0.388	0.43629	0.234	0.73088	0.24	0.83706	0.24	0.84473	0.214	0.82016
										1.63	0.08611	0.39	0.25097	0.39	0.4367	0.235	0.732	0.241	0.83544	0.241	0.84552	0.215	0.82052
										1.64	0.08784	0.392	0.25097	0.392	0.43639	0.236	0.73169	0.242	0.83394	0.242	0.84729	0.216	0.82242
										1.65	0.09089	0.394	0.25229	0.394	0.43483	0.237	0.73129	0.243	0.83244	0.243	0.84798	0.217	0.82197
										1.66	0.09091	0.396	0.25352	0.396	0.43399	0.238	0.73017	0.244	0.83094	0.244	0.84975	0.218	0.82052
										1.67	0.08954	0.398	0.25581	0.398	0.43483	0.239	0.73017	0.245	0.82881	0.245	0.85054	0.219	0.82351
										1.68	0.08509	0.4	0.25801	0.4	0.43253	0.24	0.73017	0.246	0.82881	0.246	0.853	0.22	0.82242
										1.69	0.07996	0.402	0.26065	0.402	0.43139	0.241	0.73057	0.247	0.82781	0.247	0.85379	0.221	0.82315
										1.7	0.0793	0.404	0.26162	0.404	0.42795	0.242	0.72833	0.248	0.82468	0.248	0.85448	0.222	0.82315
										1.71	0.081	0.406	0.26443	0.406	0.42836	0.243	0.72904	0.249	0.82468	0.249	0.85596	0.223	0.82459
										1.72	0.08682	0.408	0.26734	0.408	0.42753	0.244	0.72792	0.25	0.82368	0.25	0.85882	0.224	0.82459
										1.73	0.09262	0.41	0.27024	0.41	0.42722	0.245	0.72721	0.251	0.82318	0.251	0.85921	0.225	0.82568
										1.74	0.09432	0.412	0.27446	0.412	0.42492	0.246	0.72751	0.252	0.82056	0.252	0.86207	0.226	0.82613
										1.75	0.09399	0.414	0.27666	0.414	0.4245	0.247	0.7268	0.253	0.82218	0.253	0.86384	0.227	0.8265
										1.76	0.09193	0.416	0.27992	0.416	0.42377	0.248	0.72609	0.254	0.82118	0.254	0.86532	0.228	0.8265
										1.77	0.08852	0.418	0.28247	0.418	0.42221	0.249	0.72609	0.255	0.82106	0.255	0.86749	0.229	0.82758
										1.78	0.08715	0.42	0.28573	0.42	0.42263	0.25	0.72496	0.256	0.82006	0.256	0.86966	0.23	0.82795
										1.79	0.08682	0.422	0.28731	0.422	0.42377	0.251	0.72496	0.257	0.82106	0.257	0.87034	0.231	0.82831
										1.8	0.08886	0.424	0.28951	0.424	0.42294	0.252	0.72272	0.258	0.82156	0.258	0.87182	0.232	0.82867
										1.81	0.09125	0.426	0.28889	0.426	0.42263	0.253	0.72119	0.259	0.82056	0.259	0.8732	0.233	0.82903
										1.82	0.09228	0.428	0.29021	0.428	0.42377	0.254	0.7216	0.26	0.82106	0.26	0.87537	0.234	0.82948
										1.83	0.09089	0.43	0.29021	0.43	0.42221	0.255	0.71936	0.261	0.82106	0.261	0.87537	0.235	0.83021
										1.84	0.08989	0.432	0.28889	0.432	0.42179	0.256	0.71976	0.262	0.82156	0.262	0.87793	0.236	0.83166
										1.85	0.08817	0.434	0.28766	0.434	0.42221	0.257	0.7164	0.263	0.82106	0.263	0.87931	0.237	0.8332
										1.86	0.08715	0.436	0.28441	0.436	0.42221	0.258	0.7164	0.264	0.82156	0.264	0.8801	0.238	0.83501
										1.87	0.08512	0.438	0.28344	0.438	0.42148	0.259	0.71456	0.265	0.82218	0.265	0.88187	0.239	0.83356
										1.88	0.08476	0.44	0.28018	0.44	0.41992	0.26	0.71375	0.266	0.82118	0.266	0.88473	0.24	0.8332
										1.89	0.08372	0.442	0.27763	0.442	0.41992	0.261	0.71038	0.267	0.82268	0.267	0.88404	0.241	0.83619
										1.9	0.08372	0.444	0.27473	0.444	0.41762	0.262	0.71079	0.268	0.82468	0.268	0.88542	0.242	0.83763
										1.91	0.08611	0.446	0.26962	0.446	0.41762	0.263	0.71008	0.269	0.82368	0.269	0.88581	0.243	0.838
										1.92	0.09023	0.448	0.26672	0.448	0.41689	0.264	0.70671	0.27	0.82418	0.27	0.88906	0.244	0.83954
										1.93	0.09569	0.45	0.26355	0.45	0.41689	0.265	0.7063	0.271	0.82631	0.271	0.89054	0.245	0.84099
										1.94	0.09638	0.452	0.25968	0.452	0.41689	0.266	0.70518	0.272	0.82631	0.272	0.89271	0.246	0.84252
										1.95	0.09467	0.454	0.25642	0.454	0.41616	0.267	0.70334	0.273	0.82781	0.273	0.89488	0.247	0.8428
										1.96	0.08989	0.456	0.25317	0.456	0.41575	0.268	0.70222	0.274	0.82781	0.274	0.89488	0.248	0.84361
										1.97	0.08682	0.458	0.25	0.458	0.41648	0.269	0.69998	0.275	0.82881	0.275	0.89517	0.249	0.84506
										1.98	0.08578	0.46	0.24586	0.46	0.41575	0.27	0.69845	0.276	0.82831	0.276	0.89842	0.25	0.84588
										1.99	0.08715	0.462	0.24226	0.462	0.41533	0.271	0.69549	0.277	0.83144	0.277	0.9002	0.251	0.84578
										2	0.08784	0.464	0.23847	0.464	0.41689	0.272	0.69437	0.278	0.83194	0.278	0.90128	0.252	0.84624
										2.01	0.08715	0.466	0.23777	0.466	0.41616	0.273	0.69284	0.279	0.83344	0.279	0.90384	0.253	0.84588
										2.02	0.08509	0.468	0.23425	0.468	0.41502	0.274	0.68948	0.28	0.83556	0.28	0.90453	0.254	0.84624
										2.03	0.08306	0.47	0.23196	0.47	0.4146	0.275	0.68846	0.281	0.83506	0.281	0.90709	0.255	0.84696
										2.04	0.08202	0.472	0.23002	0.472	0.41345	0.276	0.68693	0.282	0.83706	0.282	0.90739	0.256	0.84624
										2.05	0.08304	0.474	0.22879	0.474	0.41314	0.277	0.68438	0.283	0.83856	0.283	0.90926	0.257	0.84588
										2.06	0.08476	0.476	0.2265	0.476	0.41272	0.278	0.68244	0.284	0.84019	0.284	0.90995	0.258	0.84542
										2.07	0.08476	0.478	0.22492	0.478	0.41189	0.279	0.68132	0.285	0.84169	0.285	0.90995	0.259	0.84434
										2.08	0.08543	0.48	0.22615	0.48	0.41116	0.28	0.6802	0.286	0.84069	0.286	0.9136	0.26	0.8447
										2.09	0.08682	0.482	0.22624	0.482	0.4097	0.281	0.67836	0.287	0.84319	0.287	0.91537	0.261	0.84325
										2.1	0.08784	0.484	0.22554	0.484	0.41001	0.282	0.67765	0.288	0.84419	0.288	0.91606	0.262	0.84434
										2.11	0.08476	0.486	0.22615	0.486	0.40886	0.283	0.67652	0.289	0.84682	0.289	0.91567	0.263	0.84397
										2.12	0.08169	0.488	0.22527	0.488	0.40657	0.284	0.67652	0.29	0.84832	0.29	0.91714	0.264	0.84252
										2.13	0.07793	0.49	0.22809	0.49	0.40626	0.285	0.67612	0.291	0.84994	0.291	0.92039	0.265	0.84135
										2.14	0.07587	0.492	0.22879	0.492	0.40511	0.286	0.67571	0.292	0.84994	0.292	0.92069	0.266	0.84216
										2.15	0.07315	0.494	0.22976	0.494	0.40626	0.287	0.67347	0.293	0.85294	0.293	0.92079	0.267	0.84026
										2.16	0.07177	0.496	0.23073	0.496	0.40396	0.288	0.6754	0.294	0.85457	0.294	0.92187	0.268	0.83836
										2.17	0.07076	0.498	0.23134	0.498	0.40396	0.289	0.67275	0.295	0.85757	0.295	0.92256	0.269	0.838
										2.18	0.07279	0.5	0.23328	0.5	0.4024	0.29	0.67347	0.296	0.8592	0.296	0.92217	0.27	0.83655
										2.19	0.07348	0.502	0.23231	0.502	0.40198	0.291	0.67428	0.297	0.8602	0.297	0.92433	0.271	0.83655
										2.2	0.07416	0.504	0.23522	0.504	0.40167	0.292	0.67387	0.298	0.8627	0.298	0.92433	0.272	0.83428
										2.21	0.07383	0.506	0.2339	0.506	0.40313	0.293	0.6754	0.299	0.8622	0.299	0.92325	0.273	0.83428
										2.22	0.0735	0.508	0.2346	0.508	0.40209	0.294	0.6754	0.3	0.86683	0.3	0.92365	0.274	0.83284
										2.23	0.07348	0.51	0.2346	0.51	0.4024	0.295	0.67652	0.301	0.86945	0.301	0.92404	0.275	0.83284
										2.24	0.07211	0.512	0.23557	0.512	0.40355	0.296	0.67652	0.302	0.86845	0.302	0.92365	0.276	0.83202
										2.25	0.06938	0.514	0.2339	0.514	0.40198	0.297	0.67765	0.303	0.87245	0.303	0.92512	0.277	0.83021
										2.26	0.06458	0.516	0.2339	0.516	0.40282	0.298	0.67683	0.304	0.87358	0.304	0.92512	0.278	0.82867
										2.27	0.06151	0.518	0.23293	0.518	0.40313	0.299	0.67765	0.305	0.87558	0.305	0.92325	0.279	0.82985
										2.28	0.06151	0.52	0.23231	0.52	0.40542	0.3	0.67765	0.306	0.87558	0.306	0.92325	0.28	0.82867
										2.29	0.06425	0.522	0.23293	0.522	0.40657	0.301	0.67836	0.307	0.8777	0.307	0.92433	0.281	0.82912
										2.3	0.06697	0.524	0.23134	0.524	0.40772	0.302	0.67948	0.308	0.8792	0.308	0.92404	0.282	0.82686
										2.31	0.06801	0.526	0.2317	0.526	0.41043	0.303	0.6806	0.309	0.88021	0.309	0.92433	0.283	0.82613
										2.32	0.06697	0.528	0.22941	0.528	0.41303	0.304	0.67948	0.31	0.88383	0.31	0.92473	0.284	0.82577
										2.33	0.06733	0.53	0.22941	0.53	0.41533	0.305	0.6806	0.311	0.88233	0.311	0.92217	0.285	0.8265
										2.34	0.0704	0.532	0.22906	0.532	0.41877	0.306	0.67948	0.312	0.88433	0.312	0.92325	0.286	0.82459
										2.35	0.07416	0.534	0.22782	0.534	0.4219	0.307	0.68132	0.313	0.88483	0.313	0.92296	0.287	0.82613
										2.36	0.0745	0.536	0.22782	0.536	0.4219	0.308	0.68244	0.314	0.88696	0.314	0.92365	0.288	0.82532
										2.37	0.07177	0.538	0.22809	0.538	0.42523	0.309	0.68173	0.315	0.88958	0.315	0.92217	0.289	0.82496
										2.38	0.06801	0.54	0.22686	0.54	0.42607	0.31	0.68213	0.316	0.89008	0.316	0.92256	0.29	0.82496
										2.39	0.06598	0.542	0.2265	0.542	0.42565	0.311	0.68173	0.317	0.89258	0.317	0.92148	0.291	0.82532
										2.4	0.06936	0.544	0.22686	0.544	0.42638	0.312	0.68101	0.318	0.89409	0.318	0.92217	0.292	0.82496
										2.41	0.07315	0.546	0.22721	0.546	0.42836	0.313	0.68173	0.319	0.89208	0.319	0.92079	0.293	0.82496
										2.42	0.07894	0.548	0.22589	0.548	0.42607	0.314	0.68101	0.32	0.89821	0.32	0.92039	0.294	0.82532
										2.43	0.08135	0.55	0.2243	0.55	0.4268	0.315	0.6802	0.321	0.89771	0.321	0.91931	0.295	0.82577
										2.44	0.08235	0.552	0.2243	0.552	0.42336	0.316	0.67948	0.322	0.89671	0.322	0.91793	0.296	0.82577
										2.45	0.07963	0.554	0.22298	0.554	0.42336	0.317	0.67989	0.323	0.90134	0.323	0.91862	0.297	0.82722
										2.46	0.07657	0.556	0.22298	0.556	0.42221	0.318	0.67795	0.324	0.90034	0.324	0.91675	0.298	0.82686
										2.47	0.07348	0.558	0.22166	0.558	0.41992	0.319	0.67907	0.325	0.90234	0.325	0.91606	0.299	0.8265
										2.48	0.0687	0.56	0.22008	0.56	0.41762	0.32	0.67724	0.326	0.90334	0.326	0.91429	0.3	0.8265
										2.49	0.06458	0.562	0.21876	0.562	0.41575	0.321	0.67765	0.327	0.90546	0.327	0.91458	0.301	0.82795
										2.5	0.06323	0.564	0.21973	0.564	0.41303	0.322	0.67499	0.328	0.90496	0.328	0.91212	0.302	0.82831
										2.51	0.06219	0.566	0.21973	0.566	0.41303	0.323	0.67612	0.329	0.90697	0.329	0.9136	0.303	0.83021
										2.52	0.06049	0.568	0.22043	0.568	0.41074	0.324	0.67347	0.33	0.90847	0.33	0.91172	0.304	0.82985
										2.53	0.05879	0.57	0.22166	0.57	0.41043	0.325	0.67387	0.331	0.90909	0.331	0.91172	0.305	0.83247
										2.54	0.0581	0.572	0.2243	0.572	0.41116	0.326	0.67204	0.332	0.90847	0.332	0.91143	0.306	0.83247
										2.55	0.05742	0.574	0.22712	0.574	0.41001	0.327	0.66979	0.333	0.90847	0.333	0.91034	0.307	0.83284
										2.56	0.05742	0.576	0.22712	0.576	0.41001	0.328	0.6701	0.334	0.90847	0.334	0.90956	0.308	0.83428
										2.57	0.06049	0.578	0.23073	0.578	0.41157	0.329	0.66939	0.335	0.90747	0.335	0.90818	0.309	0.83619
										2.58	0.06631	0.58	0.2317	0.58	0.41157	0.33	0.66602	0.336	0.90697	0.336	0.90739	0.31	0.83465
										2.59	0.06938	0.582	0.23557	0.582	0.41272	0.331	0.66531	0.337	0.90897	0.337	0.90847	0.311	0.83836
										2.6	0.06801	0.584	0.23777	0.584	0.41303	0.332	0.66419	0.338	0.90747	0.338	0.90601	0.312	0.84026
										2.61	0.06458	0.586	0.23838	0.586	0.41303	0.333	0.66235	0.339	0.90646	0.339	0.90631	0.313	0.84099
										2.62	0.06151	0.588	0.24129	0.588	0.41575	0.334	0.66194	0.34	0.90697	0.34	0.90562	0.314	0.84171
										2.63	0.06082	0.59	0.24102	0.59	0.4146	0.335	0.66082	0.341	0.90646	0.341	0.90384	0.315	0.84325
										2.64	0.06255	0.592	0.24226	0.592	0.41616	0.336	0.65939	0.342	0.90697	0.342	0.90493	0.316	0.84551
										2.65	0.06494	0.594	0.24358	0.594	0.41762	0.337	0.6597	0.343	0.90384	0.343	0.90345	0.317	0.84696
										2.66	0.06903	0.596	0.24261	0.596	0.41846	0.338	0.65786	0.344	0.90446	0.344	0.90384	0.318	0.84805
										2.67	0.07554	0.598	0.24393	0.598	0.41731	0.339	0.65603	0.345	0.90234	0.345	0.90236	0.319	0.84877
										2.68	0.08304	0.6	0.24454	0.6	0.41919	0.34	0.65633	0.346	0.90084	0.346	0.90099	0.32	0.85067
										2.69	0.08784	0.602	0.24322	0.602	0.42148	0.341	0.65491	0.347	0.90134	0.347	0.90059	0.321	0.8514
										2.7	0.09056	0.604	0.24261	0.604	0.42336	0.342	0.65521	0.348	0.89921	0.348	0.89951	0.322	0.85294
										2.71	0.08647	0.606	0.24129	0.606	0.42263	0.343	0.6545	0.349	0.89671	0.349	0.90059	0.323	0.85439
										2.72	0.07861	0.608	0.24199	0.608	0.42523	0.344	0.65378	0.35	0.89671	0.35	0.89882	0.324	0.8552
										2.73	0.07109	0.61	0.24032	0.61	0.4245	0.345	0.6545	0.351	0.89671	0.351	0.9002	0.325	0.85593
										2.74	0.06631	0.612	0.24006	0.612	0.42565	0.346	0.65297	0.352	0.89258	0.352	0.89882	0.326	0.85964
										2.75	0.06458	0.614	0.2397	0.614	0.42607	0.347	0.6545	0.353	0.89046	0.353	0.89842	0.327	0.85928
										2.76	0.06458	0.616	0.23812	0.616	0.42523	0.348	0.65338	0.354	0.89046	0.354	0.89734	0.328	0.86036
										2.77	0.06596	0.618	0.23812	0.618	0.42795	0.349	0.65225	0.355	0.88696	0.355	0.89734	0.329	0.86263
										2.78	0.06801	0.62	0.23618	0.62	0.42607	0.35	0.6545	0.356	0.88696	0.356	0.89695	0.33	0.86218
										2.79	0.07005	0.622	0.23486	0.622	0.42795	0.351	0.65297	0.357	0.88483	0.357	0.89695	0.331	0.86371
										2.8	0.06936	0.624	0.2346	0.624	0.42722	0.352	0.65378	0.358	0.88583	0.358	0.89586	0.332	0.86444
										2.81	0.06801	0.626	0.23266	0.626	0.42607	0.353	0.65338	0.359	0.88283	0.359	0.89695	0.333	0.86589
										2.82	0.06972	0.628	0.23002	0.628	0.42753	0.354	0.65338	0.36	0.8797	0.36	0.89626	0.334	0.86634
										2.83	0.07211	0.63	0.23073	0.63	0.42868	0.355	0.65297	0.361	0.8797	0.361	0.89586	0.335	0.86815
										2.84	0.07246	0.632	0.22844	0.632	0.42836	0.356	0.65266	0.362	0.8772	0.362	0.89448	0.336	0.86779
										2.85	0.07076	0.634	0.22782	0.634	0.42909	0.357	0.65297	0.363	0.87708	0.363	0.89596	0.337	0.8667
										2.86	0.06629	0.636	0.22624	0.636	0.42951	0.358	0.65338	0.364	0.87608	0.364	0.89488	0.338	0.87005
										2.87	0.06016	0.638	0.22457	0.638	0.42982	0.359	0.65409	0.365	0.87458	0.365	0.89448	0.339	0.86969
										2.88	0.05673	0.64	0.22395	0.64	0.42753	0.36	0.6545	0.366	0.87458	0.366	0.8934	0.34	0.86924
										2.89	0.05365	0.642	0.22272	0.642	0.42909	0.361	0.65409	0.367	0.87208	0.367	0.89557	0.341	0.86933
										2.9	0.05264	0.644	0.22175	0.644	0.42722	0.362	0.65531	0.368	0.87095	0.368	0.89596	0.342	0.87042
										2.91	0.05571	0.646	0.22298	0.646	0.42565	0.363	0.65491	0.369	0.86945	0.369	0.89409	0.343	0.87005
										2.92	0.06016	0.648	0.2214	0.648	0.42409	0.364	0.6545	0.37	0.86845	0.37	0.89409	0.344	0.87005
										2.93	0.06598	0.65	0.2214	0.65	0.42179	0.365	0.65633	0.371	0.86895	0.371	0.89409	0.345	0.87005
										2.94	0.0704	0.652	0.22078	0.652	0.42294	0.366	0.65521	0.372	0.86745	0.372	0.89488	0.346	0.86933
										2.95	0.07416	0.654	0.22078	0.654	0.41992	0.367	0.65633	0.373	0.86683	0.373	0.89557	0.347	0.86933
										2.96	0.07554	0.656	0.2207	0.656	0.41731	0.368	0.65562	0.374	0.86532	0.374	0.89517	0.348	0.86888
										2.97	0.07622	0.658	0.22263	0.658	0.41689	0.369	0.65674	0.375	0.86332	0.375	0.89448	0.349	0.86815
										2.98	0.07518	0.66	0.22202	0.66	0.41418	0.37	0.65633	0.376	0.86532	0.376	0.89626	0.35	0.86924
										2.99	0.07416	0.662	0.22492	0.662	0.41157	0.371	0.65674	0.377	0.86382	0.377	0.89586	0.351	0.86851
										3	0.07211	0.664	0.22589	0.664	0.41199	0.372	0.65674	0.378	0.86282	0.378	0.89773	0.352	0.86851
										3.01	0.07007	0.666	0.2265	0.666	0.41001	0.373	0.65786	0.379	0.8607	0.379	0.89695	0.353	0.8667
										3.02	0.06699	0.668	0.22818	0.668	0.40813	0.374	0.65929	0.38	0.86332	0.38	0.89803	0.354	0.86707
										3.03	0.06562	0.67	0.2317	0.67	0.40584	0.375	0.66011	0.381	0.86282	0.381	0.89911	0.355	0.86634
										3.04	0.06222	0.672	0.23161	0.672	0.40428	0.376	0.66011	0.382	0.8612	0.382	0.89951	0.356	0.86634
										3.05	0.06082	0.674	0.23328	0.674	0.40428	0.377	0.66194	0.383	0.8627	0.383	0.90167	0.357	0.86598
										3.06	0.05912	0.676	0.23583	0.676	0.40083	0.378	0.66194	0.384	0.8622	0.384	0.90167	0.358	0.86444
										3.07	0.05877	0.678	0.23522	0.678	0.40125	0.379	0.66306	0.385	0.8622	0.385	0.90128	0.359	0.8648
										3.08	0.05947	0.68	0.23715	0.68	0.39896	0.38	0.66347	0.386	0.8602	0.386	0.90532	0.36	0.86299
										3.09	0.06151	0.682	0.23909	0.682	0.3975	0.381	0.66459	0.387	0.8607	0.387	0.90709	0.361	0.86299
										3.1	0.0629	0.684	0.2397	0.684	0.39781	0.382	0.66755	0.388	0.8617	0.388	0.90887	0.362	0.86408
										3.11	0.06151	0.686	0.23935	0.686	0.39781	0.383	0.66714	0.389	0.8607	0.389	0.90956	0.363	0.86181
										3.12	0.06082	0.688	0.24032	0.688	0.39823	0.384	0.6702	0.39	0.8612	0.39	0.91064	0.364	0.86335
										3.13	0.05947	0.69	0.24032	0.69	0.4001	0.385	0.6702	0.391	0.8602	0.391	0.91498	0.365	0.86181
										3.14	0.05744	0.692	0.24164	0.692	0.40313	0.386	0.67316	0.392	0.8602	0.392	0.91498	0.366	0.8619
										3.15	0.05469	0.694	0.24164	0.694	0.40396	0.387	0.67347	0.393	0.8602	0.393	0.91862	0.367	0.86109
										3.16	0.05264	0.696	0.24129	0.696	0.40855	0.388	0.6754	0.394	0.85907	0.394	0.92	0.368	0.86145
										3.17	0.05195	0.698	0.24102	0.698	0.4123	0.389	0.67765	0.395	0.8607	0.395	0.92217	0.369	0.86408
										3.18	0.05365	0.7	0.24129	0.7	0.41731	0.39	0.67795	0.396	0.85857	0.396	0.92512	0.37	0.86299
										3.19	0.05708	0.702	0.24102	0.702	0.42294	0.391	0.68132	0.397	0.8607	0.397	0.92542	0.371	0.86299
										3.2	0.05912	0.704	0.24041	0.704	0.4268	0.392	0.68397	0.398	0.8602	0.398	0.92798	0.372	0.86326
										3.21	0.05708	0.706	0.23874	0.706	0.43139	0.393	0.68468	0.399	0.8602	0.399	0.92975	0.373	0.8648
										3.22	0.05401	0.708	0.2397	0.708	0.43712	0.394	0.6854	0.4	0.8612	0.4	0.93192	0.374	0.86335
										3.23	0.04923	0.71	0.23812	0.71	0.44088	0.395	0.68621	0.401	0.8617	0.401	0.933	0.375	0.8648
										3.24	0.04682	0.712	0.23874	0.712	0.4463	0.396	0.68733	0.402	0.8597	0.402	0.93517	0.376	0.86598
										3.25	0.04887	0.714	0.23715	0.714	0.44932	0.397	0.68876	0.403	0.8602	0.403	0.93773	0.377	0.86598
										3.26	0.05469	0.716	0.23618	0.716	0.45308	0.398	0.69101	0.404	0.8612	0.404	0.94059	0.378	0.86634
										3.27	0.05981	0.718	0.2368	0.718	0.45735	0.399	0.69182	0.405	0.8587	0.405	0.9402	0.379	0.86851
										3.28	0.06357	0.72	0.23486	0.72	0.45954	0.4	0.69366	0.406	0.8602	0.406	0.94236	0.38	0.86815
										3.29	0.0639	0.722	0.2368	0.722	0.46069	0.401	0.69437	0.407	0.8602	0.407	0.94414	0.381	0.86969
										3.3	0.0629	0.724	0.23715	0.724	0.46111	0.402	0.69366	0.408	0.85757	0.408	0.94483	0.382	0.87042
										3.31	0.06049	0.726	0.23557	0.726	0.46111	0.403	0.6959	0.409	0.85857	0.409	0.9467	0.383	0.87304
										3.32	0.05879	0.728	0.23583	0.728	0.46152	0.404	0.69508	0.41	0.85857	0.41	0.94916	0.384	0.87259
										3.33	0.05843	0.73	0.23654	0.73	0.45996	0.405	0.69702	0.411	0.85807	0.411	0.94995	0.385	0.87413
										3.34	0.05912	0.732	0.2368	0.732	0.45808	0.406	0.69733	0.412	0.85607	0.412	0.94916	0.386	0.87485
										3.35	0.05777	0.734	0.23618	0.734	0.45464	0.407	0.69702	0.413	0.85507	0.413	0.95025	0.387	0.87675
										3.36	0.05536	0.736	0.23548	0.736	0.45276	0.408	0.69549	0.414	0.85294	0.414	0.95103	0.388	0.8782
										3.37	0.05195	0.738	0.23486	0.738	0.44964	0.409	0.69733	0.415	0.85244	0.415	0.95133	0.389	0.87893
										3.38	0.05023	0.74	0.23425	0.74	0.44703	0.41	0.69702	0.416	0.85044	0.416	0.95172	0.39	0.88011
										3.39	0.05162	0.742	0.2339	0.742	0.44275	0.411	0.69661	0.417	0.85044	0.417	0.95172	0.391	0.88192
										3.4	0.05297	0.744	0.23196	0.744	0.43785	0.412	0.69508	0.418	0.84782	0.418	0.95133	0.392	0.88382
										3.41	0.05434	0.746	0.23099	0.746	0.43556	0.413	0.69437	0.419	0.84632	0.419	0.95241	0.393	0.88346
										3.42	0.05673	0.748	0.23038	0.748	0.43066	0.414	0.69396	0.42	0.84432	0.42	0.95172	0.394	0.88527
										3.43	0.05777	0.75	0.22809	0.75	0.42607	0.415	0.69284	0.421	0.84369	0.421	0.95064	0.395	0.88644
										3.44	0.05843	0.752	0.22747	0.752	0.42075	0.416	0.69366	0.422	0.84069	0.422	0.95025	0.396	0.88717
										3.45	0.0581	0.754	0.22624	0.754	0.41731	0.417	0.69213	0.423	0.83906	0.423	0.94916	0.397	0.88862
										3.46	0.06016	0.756	0.22457	0.756	0.4123	0.418	0.69213	0.424	0.83756	0.424	0.94956	0.398	0.88898
										3.47	0.06151	0.758	0.22298	0.758	0.40813	0.419	0.6907	0.425	0.83394	0.425	0.94739	0.399	0.89052
										3.48	0.06016	0.76	0.22008	0.76	0.40511	0.42	0.68876	0.426	0.83144	0.426	0.94631	0.4	0.89052
										3.49	0.05742	0.762	0.21815	0.762	0.40125	0.421	0.68958	0.427	0.82931	0.427	0.9467	0.401	0.89161
										3.5	0.05469	0.764	0.21621	0.764	0.39635	0.422	0.68733	0.428	0.82881	0.428	0.94345	0.402	0.89314
										3.51	0.05091	0.766	0.21463	0.766	0.39291	0.423	0.6858	0.429	0.82631	0.429	0.94345	0.403	0.89197
										3.52	0.04819	0.768	0.21234	0.768	0.39176	0.424	0.68427	0.43	0.82368	0.43	0.94197	0.404	0.89197
										3.53	0.04682	0.77	0.20952	0.77	0.3902	0.425	0.68397	0.431	0.82156	0.431	0.94089	0.405	0.89351
										3.54	0.04852	0.772	0.20855	0.772	0.38832	0.426	0.68326	0.432	0.81956	0.432	0.93911	0.406	0.89496
										3.55	0.05023	0.774	0.2053	0.774	0.38676	0.427	0.68132	0.433	0.81756	0.433	0.93882	0.407	0.89459
										3.56	0.0533	0.776	0.20336	0.776	0.38832	0.428	0.67907	0.434	0.81806	0.434	0.93478	0.408	0.89459
										3.57	0.05434	0.778	0.20213	0.778	0.38717	0.429	0.67754	0.435	0.81543	0.435	0.93409	0.409	0.89541
										3.58	0.05571	0.78	0.20046	0.78	0.3879	0.43	0.67795	0.436	0.81293	0.436	0.93192	0.41	0.89613
										3.59	0.05401	0.782	0.19914	0.782	0.38905	0.431	0.6754	0.437	0.8113	0.437	0.93015	0.411	0.89686
										3.6	0.05162	0.784	0.19949	0.784	0.39135	0.432	0.67571	0.438	0.8108	0.438	0.92867	0.412	0.89577
										3.61	0.05023	0.786	0.19791	0.786	0.3952	0.433	0.67316	0.439	0.8088	0.439	0.92621	0.413	0.89686
										3.62	0.05162	0.788	0.19791	0.788	0.39552	0.434	0.67387	0.44	0.8088	0.44	0.92542	0.414	0.89867
										3.63	0.05365	0.79	0.19755	0.79	0.39896	0.435	0.67316	0.441	0.80568	0.441	0.92473	0.415	0.89831
										3.64	0.05571	0.792	0.19887	0.792	0.39896	0.436	0.67316	0.442	0.80568	0.442	0.92296	0.416	0.89903
										3.65	0.05744	0.794	0.19923	0.794	0.40282	0.437	0.6701	0.443	0.80568	0.443	0.92148	0.417	0.89831
										3.66	0.05912	0.796	0.20081	0.796	0.40428	0.438	0.67122	0.444	0.80468	0.444	0.92079	0.418	0.89831
										3.67	0.06016	0.798	0.20046	0.798	0.40511	0.439	0.67204	0.445	0.80418	0.445	0.9197	0.419	0.89758
										3.68	0.05742	0.8	0.20107	0.8	0.40626	0.44	0.6702	0.446	0.80418	0.446	0.91901	0.42	0.89722
										3.69	0.05673	0.802	0.20336	0.802	0.40855	0.441	0.66939	0.447	0.80418	0.447	0.91793	0.421	0.89686
										3.7	0.05843	0.804	0.20398	0.804	0.41043	0.442	0.67092	0.448	0.80618	0.448	0.91685	0.422	0.89794
										3.71	0.05912	0.806	0.20495	0.806	0.41314	0.443	0.66939	0.449	0.80418	0.449	0.91606	0.423	0.89722
										3.72	0.05981	0.808	0.20565	0.808	0.41387	0.444	0.66939	0.45	0.80618	0.45	0.91498	0.424	0.89613
										3.73	0.05843	0.81	0.20723	0.81	0.41314	0.445	0.67051	0.451	0.80568	0.451	0.91468	0.425	0.89532
										3.74	0.05673	0.812	0.20847	0.812	0.41272	0.446	0.66826	0.452	0.8088	0.452	0.91498	0.426	0.89496
										3.75	0.05469	0.814	0.2082	0.814	0.4123	0.447	0.66908	0.453	0.80768	0.453	0.91389	0.427	0.89197
										3.76	0.05469	0.816	0.2082	0.816	0.41157	0.448	0.66714	0.454	0.8103	0.454	0.91429	0.428	0.89233
										3.77	0.05503	0.818	0.20723	0.818	0.41116	0.449	0.66796	0.455	0.8093	0.455	0.91429	0.429	0.89052
										3.78	0.05332	0.82	0.20855	0.82	0.40959	0.45	0.66826	0.456	0.8113	0.456	0.9135	0.43	0.88898
										3.79	0.04956	0.822	0.20723	0.822	0.40855	0.451	0.66755	0.457	0.81343	0.457	0.9132	0.431	0.88681
										3.8	0.0475	0.824	0.20662	0.824	0.40855	0.452	0.66602	0.458	0.81293	0.458	0.91281	0.432	0.88644
										3.81	0.04717	0.826	0.2082	0.826	0.4074	0.453	0.66643	0.459	0.81543	0.459	0.9136	0.433	0.8849
										3.82	0.04682	0.828	0.20785	0.828	0.40584	0.454	0.66571	0.46	0.81706	0.46	0.9132	0.434	0.88192
										3.83	0.04649	0.83	0.20723	0.83	0.40428	0.455	0.66796	0.461	0.81856	0.461	0.91103	0.435	0.88047
										3.84	0.04717	0.832	0.20785	0.832	0.40428	0.456	0.66571	0.462	0.82118	0.462	0.9132	0.436	0.87857
										3.85	0.04923	0.834	0.20847	0.834	0.4024	0.457	0.66755	0.463	0.82056	0.463	0.91429	0.437	0.8782
										3.86	0.0523	0.836	0.20882	0.836	0.40282	0.458	0.66602	0.464	0.82268	0.464	0.91251	0.438	0.87594
										3.87	0.05503	0.838	0.20653	0.838	0.40083	0.459	0.66796	0.465	0.82468	0.465	0.9132	0.439	0.87558
										3.88	0.05604	0.84	0.2075	0.84	0.4024	0.46	0.66796	0.466	0.82418	0.466	0.9132	0.44	0.8734
										3.89	0.05777	0.842	0.20662	0.842	0.40355	0.461	0.66796	0.467	0.82518	0.467	0.91458	0.441	0.87259
										3.9	0.05742	0.844	0.20565	0.844	0.40282	0.462	0.66714	0.468	0.82568	0.468	0.91498	0.442	0.8696
										3.91	0.05538	0.846	0.20688	0.846	0.40355	0.463	0.66867	0.469	0.82568	0.469	0.91537	0.443	0.86779
										3.92	0.05195	0.848	0.20662	0.848	0.40542	0.464	0.66939	0.47	0.82881	0.47	0.91675	0.444	0.86743
										3.93	0.04989	0.85	0.20662	0.85	0.40657	0.465	0.6701	0.471	0.82881	0.471	0.91606	0.445	0.86707
										3.94	0.04991	0.852	0.20662	0.852	0.40886	0.466	0.6701	0.472	0.82981	0.472	0.91567	0.446	0.86553
										3.95	0.04923	0.854	0.20688	0.854	0.41116	0.467	0.66979	0.473	0.82831	0.473	0.91645	0.447	0.86553
										3.96	0.04615	0.856	0.2075	0.856	0.41084	0.468	0.66979	0.474	0.82831	0.474	0.91783	0.448	0.86371
										3.97	0.04374	0.858	0.20723	0.858	0.41533	0.469	0.67051	0.475	0.82881	0.475	0.91862	0.449	0.86335
										3.98	0.04306	0.86	0.20847	0.86	0.41846	0.47	0.67051	0.476	0.82831	0.476	0.91783	0.45	0.86371
										3.99	0.04717	0.862	0.2075	0.862	0.4196	0.471	0.67163	0.477	0.82931	0.477	0.91931	0.451	0.86263
										4	0.05228	0.864	0.20627	0.864	0.42148	0.472	0.6702	0.478	0.82881	0.478	0.92	0.452	0.86218
										4.01	0.05365	0.866	0.20688	0.866	0.42607	0.473	0.67132	0.479	0.82831	0.479	0.9197	0.453	0.86218
										4.02	0.05058	0.868	0.20723	0.868	0.42795	0.474	0.67092	0.48	0.82731	0.48	0.92	0.454	0.86218
										4.03	0.0458	0.87	0.20627	0.87	0.43097	0.475	0.67163	0.481	0.82681	0.481	0.92039	0.455	0.86218
										4.04	0.04272	0.872	0.20495	0.872	0.43368	0.476	0.67163	0.482	0.82681	0.482	0.92079	0.456	0.86263
										4.05	0.04306	0.874	0.20371	0.874	0.43639	0.477	0.67092	0.483	0.82518	0.483	0.92148	0.457	0.86371
										4.06	0.04476	0.876	0.20433	0.876	0.43858	0.478	0.67163	0.484	0.82368	0.484	0.92148	0.458	0.86335
										4.07	0.04649	0.878	0.20398	0.878	0.44244	0.479	0.66979	0.485	0.82468	0.485	0.92217	0.459	0.86335
										4.08	0.04545	0.88	0.20239	0.88	0.44359	0.48	0.67092	0.486	0.82418	0.486	0.92365	0.46	0.86408
										4.09	0.0458	0.882	0.20398	0.882	0.44546	0.481	0.66979	0.487	0.82368	0.487	0.92394	0.461	0.8648
										4.1	0.04956	0.884	0.20398	0.884	0.44932	0.482	0.67245	0.488	0.82156	0.488	0.92404	0.462	0.86562
										4.11	0.0516	0.886	0.20398	0.886	0.45078	0.483	0.67092	0.489	0.82168	0.489	0.92365	0.463	0.86743
										4.12	0.04991	0.888	0.20591	0.888	0.45391	0.484	0.66979	0.49	0.82056	0.49	0.92404	0.464	0.8667
										4.13	0.04615	0.89	0.20662	0.89	0.45422	0.485	0.67122	0.491	0.81906	0.491	0.92473	0.465	0.86779
										4.14	0.04171	0.892	0.20723	0.892	0.45495	0.486	0.67092	0.492	0.81643	0.492	0.92433	0.466	0.87005
										4.15	0.04033	0.894	0.2082	0.894	0.45652	0.487	0.67051	0.493	0.81593	0.493	0.92433	0.467	0.87078
										4.16	0.04171	0.896	0.20917	0.896	0.45725	0.488	0.67092	0.494	0.81593	0.494	0.92502	0.468	0.8734
										4.17	0.0441	0.898	0.21014	0.898	0.45954	0.489	0.66979	0.495	0.81593	0.495	0.92473	0.469	0.87377
										4.18	0.04443	0.9	0.21014	0.9	0.45923	0.49	0.6702	0.496	0.81293	0.496	0.92473	0.47	0.87449
										4.19	0.04237	0.902	0.21172	0.902	0.45693	0.491	0.67092	0.497	0.8118	0.497	0.9269	0.471	0.87449
										4.2	0.03863	0.904	0.21234	0.904	0.45808	0.492	0.67204	0.498	0.8098	0.498	0.92542	0.472	0.87675
										4.21	0.03452	0.906	0.21304	0.906	0.45923	0.493	0.67163	0.499	0.8108	0.499	0.92581	0.473	0.87938
										4.22	0.03452	0.908	0.21524	0.908	0.46038	0.494	0.67357	0.5	0.8098	0.5	0.92473	0.474	0.88011
										4.23	0.03726	0.91	0.21656	0.91	0.45881	0.495	0.67275	0.501	0.8083	0.501	0.92581	0.475	0.88192
										4.24	0.04237	0.912	0.21788	0.912	0.45954	0.496	0.67347	0.502	0.80718	0.502	0.92611	0.476	0.88346
										4.25	0.04682	0.914	0.22008	0.914	0.45881	0.497	0.67571	0.503	0.80305	0.503	0.92621	0.477	0.88418
										4.26	0.04784	0.916	0.22202	0.916	0.45996	0.498	0.67459	0.504	0.80368	0.504	0.92719	0.478	0.88527
										4.27	0.04852	0.918	0.22422	0.918	0.45808	0.499	0.6754	0.505	0.80005	0.505	0.92611	0.479	0.88717
										4.28	0.04819	0.92	0.22782	0.92	0.45954	0.5	0.67724	0.506	0.79892	0.506	0.92542	0.48	0.88563
										4.29	0.04819	0.922	0.22976	0.922	0.45652	0.501	0.67795	0.507	0.79642	0.507	0.92502	0.481	0.88898
										4.3	0.04923	0.924	0.23266	0.924	0.45579	0.502	0.67836	0.508	0.79592	0.508	0.92611	0.482	0.88943
										4.31	0.04717	0.926	0.23522	0.926	0.45495	0.503	0.67877	0.509	0.79492	0.509	0.9265	0.483	0.89088
										4.32	0.04684	0.928	0.23812	0.928	0.45422	0.504	0.68173	0.51	0.7928	0.51	0.92759	0.484	0.89161
										4.33	0.04511	0.93	0.23909	0.93	0.45162	0.505	0.68213	0.511	0.7923	0.511	0.9265	0.485	0.89423
										4.34	0.04511	0.932	0.24032	0.932	0.45005	0.506	0.68509	0.512	0.7923	0.512	0.92759	0.486	0.89459
										4.35	0.04717	0.934	0.24102	0.934	0.44661	0.507	0.68621	0.513	0.7898	0.513	0.9269	0.487	0.89496
										4.36	0.05162	0.936	0.24199	0.936	0.44588	0.508	0.68693	0.514	0.78767	0.514	0.92759	0.488	0.89613
										4.37	0.05777	0.938	0.24164	0.938	0.44244	0.509	0.68988	0.515	0.78717	0.515	0.92719	0.489	0.89948
										4.38	0.06255	0.94	0.24226	0.94	0.44015	0.51	0.69213	0.516	0.78517	0.516	0.92798	0.49	0.89912
										4.39	0.06323	0.942	0.24164	0.942	0.44161	0.511	0.69325	0.517	0.78567	0.517	0.92798	0.491	0.90021
										4.4	0.05843	0.944	0.24006	0.944	0.4367	0.512	0.69508	0.518	0.78567	0.518	0.92729	0.492	0.90021
										4.41	0.05297	0.946	0.23838	0.946	0.43712	0.513	0.69733	0.519	0.78367	0.519	0.92828	0.493	0.90274
										4.42	0.04819	0.948	0.23812	0.948	0.43597	0.514	0.69661	0.52	0.78154	0.52	0.92828	0.494	0.90392
										4.43	0.0441	0.95	0.23548	0.95	0.43253	0.515	0.69733	0.521	0.78354	0.521	0.92906	0.495	0.90465
										4.44	0.04341	0.952	0.23328	0.952	0.4317	0.516	0.69998	0.522	0.78054	0.522	0.92906	0.496	0.90537
										4.45	0.0441	0.954	0.2317	0.954	0.43139	0.517	0.69927	0.523	0.78304	0.523	0.92867	0.497	0.90691
										4.46	0.04545	0.956	0.23011	0.956	0.42909	0.518	0.70222	0.524	0.78254	0.524	0.92906	0.498	0.90836
										4.47	0.04306	0.958	0.2265	0.958	0.42836	0.519	0.70375	0.525	0.78154	0.525	0.92936	0.499	0.90908
										4.48	0.0393	0.96	0.22457	0.96	0.42565	0.52	0.70263	0.526	0.78042	0.526	0.93044	0.5	0.91135
										4.49	0.0393	0.962	0.22043	0.962	0.42565	0.521	0.70447	0.527	0.78204	0.527	0.92936	0.501	0.91207
										4.5	0.04102	0.964	0.21815	0.964	0.42336	0.522	0.70447	0.528	0.78354	0.528	0.92936	0.502	0.91325
										4.51	0.04171	0.966	0.21524	0.966	0.41992	0.523	0.7063	0.529	0.78304	0.529	0.93015	0.503	0.91433
										4.52	0.04445	0.968	0.21146	0.968	0.42075	0.524	0.70559	0.53	0.78354	0.53	0.93153	0.504	0.9147
										4.53	0.04476	0.97	0.20882	0.97	0.41846	0.525	0.70702	0.531	0.78354	0.531	0.93192	0.505	0.91542
										4.54	0.04476	0.972	0.20565	0.972	0.41502	0.526	0.70702	0.532	0.78767	0.532	0.933	0.506	0.91805
										4.55	0.04545	0.974	0.20301	0.974	0.41533	0.527	0.70589	0.533	0.78817	0.533	0.93232	0.507	0.91913
										4.56	0.04649	0.976	0.20178	0.976	0.41116	0.528	0.706	0.534	0.78817	0.534	0.933	0.508	0.92067
										4.57	0.04819	0.978	0.19984	0.978	0.41001	0.529	0.7063	0.535	0.7903	0.535	0.93409	0.509	0.9214
										4.58	0.04819	0.98	0.19659	0.98	0.40772	0.53	0.7063	0.536	0.7898	0.536	0.93261	0.51	0.92248
										4.59	0.04649	0.982	0.19403	0.982	0.40699	0.531	0.7063	0.537	0.7933	0.537	0.9333	0.511	0.92402
										4.6	0.04511	0.984	0.19148	0.984	0.40469	0.532	0.70559	0.538	0.79492	0.538	0.93438	0.512	0.92511
										4.61	0.0441	0.986	0.19016	0.986	0.40469	0.533	0.70671	0.539	0.7943	0.539	0.933	0.513	0.92439
										4.62	0.04272	0.988	0.18981	0.988	0.40511	0.534	0.70447	0.54	0.79592	0.54	0.93517	0.514	0.92584
										4.63	0.04237	0.99	0.18858	0.99	0.40428	0.535	0.70375	0.541	0.79842	0.541	0.93517	0.515	0.92774
										4.64	0.04341	0.992	0.18629	0.992	0.40657	0.536	0.70375	0.542	0.80105	0.542	0.93517	0.516	0.9281
										4.65	0.0441	0.994	0.18796	0.994	0.40657	0.537	0.70334	0.543	0.80205	0.543	0.93626	0.517	0.92882
										4.66	0.04204	0.996	0.18629	0.996	0.40584	0.538	0.7011	0.544	0.80155	0.544	0.93626	0.518	0.92964
										4.67	0.03726	0.998	0.18532	0.998	0.40772	0.539	0.7011	0.545	0.80518	0.545	0.93478	0.519	0.93
										4.68	0.0335	1	0.18664	1	0.40855	0.54	0.70222	0.546	0.80518	0.546	0.93734	0.52	0.92928
										4.69	0.03078	1.002	0.18699	1.002	0.40813	0.541	0.69998	0.547	0.80618	0.547	0.93655	0.521	0.92928
										4.7	0.03078	1.004	0.18787	1.004	0.41043	0.542	0.69814	0.548	0.8088	0.548	0.93764	0.522	0.92964
										4.71	0.03177	1.006	0.18893	1.006	0.4097	0.543	0.69774	0.549	0.8103	0.549	0.93764	0.523	0.92964
										4.72	0.03317	1.008	0.19183	1.008	0.4123	0.544	0.69508	0.55	0.8103	0.55	0.93764	0.524	0.92928
										4.73	0.0352	1.01	0.19535	1.01	0.41116	0.545	0.69508	0.551	0.81493	0.551	0.93803	0.525	0.92774
										4.74	0.03965	1.012	0.195	1.012	0.41074	0.546	0.69213	0.552	0.81593	0.552	0.9398	0.526	0.92846
										4.75	0.04272	1.014	0.19887	1.014	0.4097	0.547	0.69141	0.553	0.81643	0.553	0.93882	0.527	0.92774
										4.76	0.04819	1.016	0.20239	1.016	0.41001	0.548	0.68805	0.554	0.82006	0.554	0.93951	0.528	0.92629
										4.77	0.0523	1.018	0.20371	1.018	0.40886	0.549	0.68764	0.555	0.82156	0.555	0.93951	0.529	0.92665
										4.78	0.05365	1.02	0.20627	1.02	0.40928	0.55	0.6854	0.556	0.82156	0.556	0.93911	0.53	0.92556
										4.79	0.05264	1.022	0.20917	1.022	0.40928	0.551	0.68468	0.557	0.82681	0.557	0.9398	0.531	0.92475
										4.8	0.04887	1.024	0.21014	1.024	0.40886	0.552	0.68203	0.558	0.82468	0.558	0.93872	0.532	0.9233
										4.81	0.04784	1.026	0.21269	1.026	0.40772	0.553	0.67907	0.559	0.82981	0.559	0.93872	0.533	0.92294
										4.82	0.04545	1.028	0.21498	1.028	0.40813	0.554	0.67765	0.56	0.82931	0.56	0.93911	0.534	0.92212
										4.83	0.04374	1.03	0.21463	1.03	0.40928	0.555	0.67612	0.561	0.83344	0.561	0.93911	0.535	0.92067
										4.84	0.04306	1.032	0.21524	1.032	0.4097	0.556	0.67387	0.562	0.83494	0.562	0.9402	0.536	0.9214
										4.85	0.04237	1.034	0.21559	1.034	0.4123	0.557	0.67204	0.563	0.83556	0.563	0.9398	0.537	0.91995
										4.86	0.04102	1.036	0.21621	1.036	0.41272	0.558	0.66939	0.564	0.83856	0.564	0.93951	0.538	0.91959
										4.87	0.03965	1.038	0.21595	1.038	0.41387	0.559	0.66898	0.565	0.83906	0.565	0.93911	0.539	0.91877
										4.88	0.03896	1.04	0.21498	1.04	0.41418	0.56	0.66571	0.566	0.84007	0.566	0.93911	0.54	0.91877
										4.89	0.03794	1.042	0.21401	1.042	0.41616	0.561	0.66571	0.567	0.84269	0.567	0.9398	0.541	0.91732
										4.9	0.0393	1.044	0.21331	1.044	0.41919	0.562	0.66082	0.568	0.84419	0.568	0.9398	0.542	0.91877
										4.91	0.04069	1.046	0.21269	1.046	0.42033	0.563	0.66082	0.569	0.84469	0.569	0.93803	0.543	0.9185
										4.92	0.04067	1.048	0.21207	1.048	0.42336	0.564	0.65674	0.57	0.84519	0.57	0.93872	0.544	0.91769
										4.93	0.03965	1.05	0.21137	1.05	0.42336	0.565	0.65633	0.571	0.84832	0.571	0.93842	0.545	0.91732
										4.94	0.04031	1.052	0.21111	1.052	0.42492	0.566	0.65491	0.572	0.84832	0.572	0.93665	0.546	0.91922
										4.95	0.04237	1.054	0.21172	1.054	0.42753	0.567	0.65185	0.573	0.84832	0.573	0.93626	0.547	0.91877
										4.96	0.04306	1.056	0.21137	1.056	0.4268	0.568	0.65185	0.574	0.84832	0.574	0.93764	0.548	0.91913
										4.97	0.04237	1.058	0.21111	1.058	0.42951	0.569	0.65042	0.575	0.84782	0.575	0.93586	0.549	0.9195
										4.98	0.04102	1.06	0.21427	1.06	0.43024	0.57	0.64858	0.576	0.84782	0.576	0.93517	0.55	0.91913
										4.99	0.03863	1.062	0.21401	1.062	0.42982	0.571	0.64746	0.577	0.84782	0.577	0.93369	0.551	0.9214
										5	0.03589	1.064	0.21524	1.064	0.43097	0.572	0.64746	0.578	0.84882	0.578	0.93232	0.552	0.92104
										5.01	0.03555	1.066	0.21683	1.066	0.43097	0.573	0.64481	0.579	0.84682	0.579	0.93261	0.553	0.92067
										5.02	0.04031	1.068	0.2185	1.068	0.43212	0.574	0.64481	0.58	0.84582	0.58	0.93153	0.554	0.92176
										5.03	0.04545	1.07	0.21982	1.07	0.43285	0.575	0.64328	0.581	0.84582	0.581	0.93044	0.555	0.92294
										5.04	0.04887	1.072	0.22202	1.072	0.43399	0.576	0.64297	0.582	0.84532	0.582	0.92837	0.556	0.92511
										5.05	0.05091	1.074	0.22263	1.074	0.4318	0.577	0.6441	0.583	0.84632	0.583	0.92759	0.557	0.92547
										5.06	0.04956	1.076	0.22615	1.076	0.4318	0.578	0.64369	0.584	0.84419	0.584	0.9269	0.558	0.92511
										5.07	0.04784	1.078	0.22782	1.078	0.43139	0.579	0.64328	0.585	0.84482	0.585	0.92502	0.559	0.92774
										5.08	0.04784	1.08	0.22879	1.08	0.43024	0.58	0.64369	0.586	0.84269	0.586	0.92473	0.56	0.92846
										5.09	0.04923	1.082	0.23134	1.082	0.42868	0.581	0.64328	0.587	0.84119	0.587	0.92512	0.561	0.9281
										5.1	0.04989	1.084	0.23099	1.084	0.43024	0.582	0.64328	0.588	0.84382	0.588	0.92296	0.562	0.92964
										5.11	0.05093	1.086	0.23293	1.086	0.42868	0.583	0.64297	0.589	0.84319	0.589	0.92296	0.563	0.93
										5.12	0.05264	1.088	0.23425	1.088	0.42795	0.584	0.64522	0.59	0.84482	0.59	0.92079	0.564	0.93145
										5.13	0.05195	1.09	0.23451	1.09	0.42836	0.585	0.64481	0.591	0.84219	0.591	0.92039	0.565	0.93263
										5.14	0.05058	1.092	0.23486	1.092	0.42753	0.586	0.64593	0.592	0.84369	0.592	0.92148	0.566	0.93226
										5.15	0.0458	1.094	0.23715	1.094	0.42638	0.587	0.64522	0.593	0.84269	0.593	0.91931	0.567	0.93299
										5.16	0.04272	1.096	0.23742	1.096	0.4268	0.588	0.64746	0.594	0.84482	0.594	0.92	0.568	0.93335
										5.17	0.04272	1.098	0.2368	1.098	0.42492	0.589	0.64817	0.595	0.84582	0.595	0.91862	0.569	0.93371
										5.18	0.0427	1.1	0.23742	1.1	0.4268	0.59	0.65042	0.596	0.84582	0.596	0.92	0.57	0.93299
										5.19	0.04031	1.102	0.23715	1.102	0.4268	0.591	0.64817	0.597	0.84782	0.597	0.92108	0.571	0.93254
										5.2	0.0393	1.104	0.23715	1.104	0.42795	0.592	0.65072	0.598	0.84894	0.598	0.92	0.572	0.93254
										5.21	0.0393	1.106	0.23715	1.106	0.42753	0.593	0.65042	0.599	0.85144	0.599	0.91931	0.573	0.93254
										5.22	0.04171	1.108	0.2368	1.108	0.42795	0.594	0.65297	0.6	0.85194	0.6	0.9197	0.574	0.93145
										5.23	0.04341	1.11	0.23812	1.11	0.42836	0.595	0.65266	0.601	0.85294	0.601	0.92	0.575	0.93109
										5.24	0.04649	1.112	0.23645	1.112	0.42951	0.596	0.65378	0.602	0.85457	0.602	0.92039	0.576	0.93145
										5.25	0.04991	1.114	0.23486	1.114	0.43066	0.597	0.65521	0.603	0.85607	0.603	0.92108	0.577	0.93
										5.26	0.05091	1.116	0.2339	1.116	0.43253	0.598	0.65603	0.604	0.85657	0.604	0.92148	0.578	0.92846
										5.27	0.04991	1.118	0.23293	1.118	0.43295	0.599	0.65633	0.605	0.8592	0.605	0.92365	0.579	0.92846
										5.28	0.04717	1.12	0.23196	1.12	0.43285	0.6	0.65745	0.606	0.8627	0.606	0.92325	0.58	0.92737
										5.29	0.04376	1.122	0.23073	1.122	0.43441	0.601	0.65827	0.607	0.86332	0.607	0.92325	0.581	0.92701
										5.3	0.03896	1.124	0.22879	1.124	0.43441	0.602	0.65674	0.608	0.86382	0.608	0.92365	0.582	0.92584
										5.31	0.04067	1.126	0.22844	1.126	0.43285	0.603	0.65898	0.609	0.86382	0.609	0.92581	0.583	0.92629
										5.32	0.04443	1.128	0.22492	1.128	0.43441	0.604	0.6597	0.61	0.86582	0.61	0.92719	0.584	0.92439
										5.33	0.04923	1.13	0.22554	1.13	0.43368	0.605	0.6597	0.611	0.86895	0.611	0.92906	0.585	0.92258
										5.34	0.0533	1.132	0.22298	1.132	0.43253	0.606	0.6597	0.612	0.86683	0.612	0.92936	0.586	0.9233
										5.35	0.0523	1.134	0.22237	1.134	0.4318	0.607	0.66153	0.613	0.86795	0.613	0.92867	0.587	0.92221
										5.36	0.0475	1.136	0.22008	1.136	0.43024	0.608	0.66194	0.614	0.86795	0.614	0.93192	0.588	0.92031
										5.37	0.04511	1.138	0.21946	1.138	0.42868	0.609	0.66011	0.615	0.86845	0.615	0.93153	0.589	0.9214
										5.38	0.0441	1.14	0.21876	1.14	0.42607	0.61	0.66194	0.616	0.86995	0.616	0.93192	0.59	0.92104
										5.39	0.04819	1.142	0.21656	1.142	0.4245	0.611	0.66123	0.617	0.87208	0.617	0.9333	0.591	0.91841
										5.4	0.05434	1.144	0.21595	1.144	0.42263	0.612	0.66235	0.618	0.87045	0.618	0.93409	0.592	0.91805
										5.41	0.05742	1.146	0.21463	1.146	0.41877	0.613	0.66123	0.619	0.87208	0.619	0.93517	0.593	0.91841
										5.42	0.05604	1.148	0.21331	1.148	0.41648	0.614	0.66123	0.62	0.87045	0.62	0.93547	0.594	0.91805
										5.43	0.05264	1.15	0.21331	1.15	0.41731	0.615	0.66041	0.621	0.87158	0.621	0.93547	0.595	0.91841
										5.44	0.05091	1.152	0.21304	1.152	0.41272	0.616	0.66011	0.622	0.87308	0.622	0.93734	0.596	0.91732
										5.45	0.0475	1.154	0.21269	1.154	0.41272	0.617	0.66041	0.623	0.87145	0.623	0.93626	0.597	0.91696
										5.46	0.0441	1.156	0.21207	1.156	0.41001	0.618	0.66041	0.624	0.87145	0.624	0.93626	0.598	0.91696
										5.47	0.04272	1.158	0.21111	1.158	0.41074	0.619	0.65786	0.625	0.87045	0.625	0.93842	0.599	0.91696
										5.48	0.04102	1.16	0.21331	1.16	0.40886	0.62	0.65786	0.626	0.86795	0.626	0.93695	0.6	0.91696
										5.49	0.03998	1.162	0.21207	1.162	0.40813	0.621	0.65745	0.627	0.87145	0.627	0.93695	0.601	0.91841
										5.5	0.04031	1.164	0.21207	1.164	0.4074	0.622	0.65827	0.628	0.86945	0.628	0.93695	0.602	0.91805
										5.51	0.04306	1.166	0.21234	1.166	0.40772	0.623	0.65633	0.629	0.86895	0.629	0.93734	0.603	0.91922
										5.52	0.04649	1.168	0.21331	1.168	0.4097	0.624	0.65491	0.63	0.87095	0.63	0.93655	0.604	0.91922
										5.53	0.04887	1.17	0.21304	1.17	0.41084	0.625	0.65521	0.631	0.86845	0.631	0.93695	0.605	0.91959
										5.54	0.04717	1.172	0.21331	1.172	0.41001	0.626	0.65409	0.632	0.86745	0.632	0.93448	0.606	0.91922
										5.55	0.04306	1.174	0.21524	1.174	0.41116	0.627	0.65297	0.633	0.86532	0.633	0.93448	0.607	0.92067
										5.56	0.03759	1.176	0.21427	1.176	0.41272	0.628	0.65338	0.634	0.86632	0.634	0.93478	0.608	0.91959
										5.57	0.0352	1.178	0.21427	1.178	0.41502	0.629	0.65185	0.635	0.86432	0.635	0.93478	0.609	0.9214
										5.58	0.03726	1.18	0.21401	1.18	0.41689	0.63	0.65154	0.636	0.8617	0.636	0.933	0.61	0.9214
										5.59	0.03965	1.182	0.21463	1.182	0.41804	0.631	0.65154	0.637	0.8612	0.637	0.93448	0.611	0.92067
										5.6	0.04171	1.184	0.21269	1.184	0.41877	0.632	0.65113	0.638	0.8592	0.638	0.9334	0.612	0.9214
										5.61	0.0441	1.186	0.21207	1.186	0.41992	0.633	0.65001	0.639	0.85857	0.639	0.93232	0.613	0.92258
										5.62	0.04717	1.188	0.21172	1.188	0.42263	0.634	0.64858	0.64	0.85707	0.64	0.93153	0.614	0.92221
										5.63	0.04991	1.19	0.20943	1.19	0.42221	0.635	0.6496	0.641	0.85507	0.641	0.93084	0.615	0.9233
										5.64	0.05058	1.192	0.20855	1.192	0.42377	0.636	0.64705	0.642	0.85194	0.642	0.93232	0.616	0.92294
										5.65	0.04956	1.194	0.20723	1.194	0.42377	0.637	0.64746	0.643	0.85144	0.643	0.93192	0.617	0.92294
										5.66	0.05023	1.196	0.20662	1.196	0.42565	0.638	0.64593	0.644	0.84944	0.644	0.93123	0.618	0.92212
										5.67	0.05023	1.198	0.20433	1.198	0.42638	0.639	0.64593	0.645	0.84832	0.645	0.93123	0.619	0.92294
										5.68	0.0475	1.2	0.20239	1.2	0.42868	0.64	0.64552	0.646	0.84582	0.646	0.93044	0.62	0.9233
										5.69	0.04445	1.202	0.20081	1.202	0.42836	0.641	0.64522	0.647	0.84419	0.647	0.93261	0.621	0.92439
										5.7	0.04171	1.204	0.19949	1.204	0.43066	0.642	0.6441	0.648	0.84319	0.648	0.93123	0.622	0.9233
										5.71	0.03759	1.206	0.19791	1.206	0.43097	0.643	0.64522	0.649	0.84119	0.649	0.93015	0.623	0.92511
										5.72	0.03452	1.208	0.19535	1.208	0.43253	0.644	0.64369	0.65	0.83756	0.65	0.93123	0.624	0.92402
										5.73	0.0335	1.21	0.19465	1.21	0.43295	0.645	0.6441	0.651	0.83806	0.651	0.93192	0.625	0.92439
										5.74	0.03248	1.212	0.19307	1.212	0.43326	0.646	0.64328	0.652	0.83756	0.652	0.93084	0.626	0.92402
										5.75	0.03179	1.214	0.19183	1.214	0.43597	0.647	0.6441	0.653	0.83194	0.653	0.93192	0.627	0.92665
										5.76	0.03246	1.216	0.19087	1.216	0.43639	0.648	0.64481	0.654	0.83194	0.654	0.9334	0.628	0.92774
										5.77	0.03485	1.218	0.19016	1.218	0.43597	0.649	0.6441	0.655	0.83094	0.655	0.93232	0.629	0.92665
										5.78	0.03655	1.22	0.19078	1.22	0.43597	0.65	0.64522	0.656	0.82831	0.656	0.93153	0.63	0.9281
										5.79	0.03828	1.222	0.19016	1.222	0.43597	0.651	0.64634	0.657	0.82618	0.657	0.933	0.631	0.92882
										5.8	0.04135	1.224	0.19078	1.224	0.43597	0.652	0.64481	0.658	0.82518	0.658	0.93369	0.632	0.92928
										5.81	0.04476	1.226	0.1899	1.226	0.43629	0.653	0.64634	0.659	0.82418	0.659	0.93369	0.633	0.93109
										5.82	0.04545	1.228	0.19087	1.228	0.43556	0.654	0.64777	0.66	0.82368	0.66	0.93517	0.634	0.93145
										5.83	0.04443	1.23	0.19051	1.23	0.43629	0.655	0.64817	0.661	0.82118	0.661	0.93448	0.635	0.93181
										5.84	0.0441	1.232	0.19051	1.232	0.4367	0.656	0.64889	0.662	0.81906	0.662	0.93586	0.636	0.9329
										5.85	0.04443	1.234	0.19175	1.234	0.43597	0.657	0.65072	0.663	0.82118	0.663	0.93626	0.637	0.93408
										5.86	0.04511	1.236	0.1921	1.236	0.4367	0.658	0.65113	0.664	0.82006	0.664	0.93655	0.638	0.93516
										5.87	0.04649	1.238	0.19113	1.238	0.43827	0.659	0.65185	0.665	0.81756	0.665	0.93655	0.639	0.9367
										5.88	0.04476	1.24	0.19175	1.24	0.43712	0.66	0.65338	0.666	0.81756	0.666	0.93695	0.64	0.93888
										5.89	0.04067	1.242	0.19148	1.242	0.43942	0.661	0.65562	0.667	0.81756	0.667	0.93764	0.641	0.93933
										5.9	0.03896	1.244	0.19175	1.244	0.439	0.662	0.65562	0.668	0.81806	0.668	0.93803	0.642	0.93969
										5.91	0.04171	1.246	0.19307	1.246	0.439	0.663	0.65827	0.669	0.81756	0.669	0.93872	0.643	0.94186
										5.92	0.04649	1.248	0.1921	1.248	0.44056	0.664	0.66041	0.67	0.81756	0.67	0.93951	0.644	0.94413
										5.93	0.04887	1.25	0.19148	1.25	0.44088	0.665	0.66153	0.671	0.81856	0.671	0.94059	0.645	0.94377
										5.94	0.04887	1.252	0.19113	1.252	0.44244	0.666	0.66378	0.672	0.81593	0.672	0.94167	0.646	0.94675
										5.95	0.04819	1.254	0.19087	1.254	0.44171	0.667	0.66643	0.673	0.81906	0.673	0.94059	0.647	0.94748
										5.96	0.04921	1.256	0.18823	1.256	0.44359	0.668	0.66755	0.674	0.81956	0.674	0.9402	0.648	0.94974
										5.97	0.0533	1.258	0.18603	1.258	0.44505	0.669	0.66939	0.675	0.81906	0.675	0.94197	0.649	0.95119
										5.98	0.0564	1.26	0.18699	1.26	0.44588	0.67	0.67234	0.676	0.82156	0.676	0.94305	0.65	0.95155
										5.99	0.05469	1.262	0.18567	1.262	0.44807	0.671	0.67234	0.677	0.82418	0.677	0.94236	0.651	0.95382
										6	0.05262	1.264	0.18435	1.264	0.45005	0.672	0.67347	0.678	0.82418	0.678	0.94414	0.652	0.95572
										6.01	0.04923	1.266	0.18374	1.266	0.4512	0.673	0.67683	0.679	0.82568	0.679	0.94384	0.653	0.95717
										6.02	0.0458	1.268	0.18277	1.268	0.45193	0.674	0.67683	0.68	0.82731	0.68	0.94453	0.654	0.95681
										6.03	0.04171	1.27	0.1818	1.27	0.45391	0.675	0.67836	0.681	0.82731	0.681	0.94522	0.655	0.95862
										6.04	0.0383	1.272	0.18083	1.272	0.45422	0.676	0.67948	0.682	0.82831	0.682	0.94483	0.656	0.96016
										6.05	0.03624	1.274	0.18057	1.274	0.45537	0.677	0.68173	0.683	0.82881	0.683	0.94522	0.657	0.96124
										6.06	0.0352	1.276	0.17925	1.276	0.4561	0.678	0.68132	0.684	0.83081	0.684	0.9467	0.658	0.96197
										6.07	0.03177	1.278	0.18057	1.278	0.45381	0.679	0.68173	0.685	0.83294	0.685	0.947	0.659	0.96278
										6.08	0.02768	1.28	0.17925	1.28	0.45495	0.68	0.68285	0.686	0.83344	0.686	0.947	0.66	0.96387
										6.09	0.02598	1.282	0.18119	1.282	0.45391	0.681	0.68356	0.687	0.83194	0.687	0.94631	0.661	0.96541
										6.1	0.02905	1.284	0.18048	1.284	0.45276	0.682	0.68397	0.688	0.83494	0.688	0.94847	0.662	0.96532
										6.11	0.03317	1.286	0.18083	1.286	0.45308	0.683	0.68509	0.689	0.83606	0.689	0.94778	0.663	0.96758
										6.12	0.03624	1.288	0.18154	1.288	0.45308	0.684	0.68427	0.69	0.83594	0.69	0.94818	0.664	0.96758
										6.13	0.03691	1.29	0.18215	1.29	0.44932	0.685	0.68652	0.691	0.83656	0.691	0.94778	0.665	0.96758
										6.14	0.03759	1.292	0.18277	1.292	0.45047	0.686	0.68397	0.692	0.83494	0.692	0.94739	0.666	0.96831
										6.15	0.03828	1.294	0.18435	1.294	0.44891	0.687	0.6858	0.693	0.83606	0.693	0.94808	0.667	0.96794
										6.16	0.0393	1.296	0.18471	1.296	0.44745	0.688	0.68427	0.694	0.83656	0.694	0.94778	0.668	0.96722
										6.17	0.04102	1.298	0.18435	1.298	0.4463	0.689	0.68427	0.695	0.83806	0.695	0.9467	0.669	0.96794
										6.18	0.04237	1.3	0.18435	1.3	0.44588	0.69	0.68356	0.696	0.83756	0.696	0.947	0.67	0.96794
										6.19	0.04306	1.302	0.18409	1.302	0.44432	0.691	0.68315	0.697	0.83656	0.697	0.94778	0.671	0.96794
										6.2	0.04376	1.304	0.18567	1.304	0.44317	0.692	0.68244	0.698	0.83656	0.698	0.94778	0.672	0.96722
										6.21	0.04445	1.306	0.18506	1.306	0.44317	0.693	0.68244	0.699	0.83656	0.699	0.94778	0.673	0.96613
										6.22	0.04476	1.308	0.18603	1.308	0.44244	0.694	0.68101	0.7	0.83606	0.7	0.94778	0.674	0.96722
										6.23	0.04237	1.31	0.18409	1.31	0.44317	0.695	0.6802	0.701	0.83906	0.701	0.94818	0.675	0.96423
										6.24	0.03896	1.312	0.18409	1.312	0.44317	0.696	0.67979	0.702	0.83656	0.702	0.94631	0.676	0.96496
										6.25	0.03624	1.314	0.18339	1.314	0.44275	0.697	0.67867	0.703	0.83806	0.703	0.94631	0.677	0.96423
										6.26	0.03589	1.316	0.18242	1.316	0.44546	0.698	0.67836	0.704	0.83806	0.704	0.94631	0.678	0.96387
										6.27	0.03896	1.318	0.18119	1.318	0.44703	0.699	0.67683	0.705	0.83906	0.705	0.94591	0.679	0.96242
										6.28	0.04341	1.32	0.17925	1.32	0.44849	0.7	0.67652	0.706	0.84069	0.706	0.94453	0.68	0.96233
										6.29	0.04511	1.322	0.17925	1.322	0.44932	0.701	0.6754	0.707	0.83969	0.707	0.94562	0.681	0.9616
										6.3	0.04717	1.324	0.17731	1.324	0.45235	0.702	0.67428	0.708	0.83969	0.708	0.94601	0.682	0.96052
										6.31	0.0475	1.326	0.1767	1.326	0.4561	0.703	0.67387	0.709	0.83806	0.709	0.94562	0.683	0.95943
										6.32	0.0475	1.328	0.17476	1.328	0.45537	0.704	0.67275	0.71	0.83906	0.71	0.94493	0.684	0.96052
										6.33	0.0458	1.33	0.17476	1.33	0.45693	0.705	0.67275	0.711	0.83556	0.711	0.94384	0.685	0.95862
										6.34	0.0441	1.332	0.17151	1.332	0.45766	0.706	0.67275	0.712	0.83856	0.712	0.94414	0.686	0.95943
										6.35	0.04545	1.334	0.17054	1.334	0.45693	0.707	0.67092	0.713	0.83706	0.713	0.94197	0.687	0.95825
										6.36	0.04511	1.336	0.16895	1.336	0.45808	0.708	0.66979	0.714	0.83706	0.714	0.94197	0.688	0.95681
										6.37	0.0441	1.338	0.16702	1.338	0.45808	0.709	0.6701	0.715	0.83606	0.715	0.94059	0.689	0.95717
										6.38	0.04202	1.34	0.16667	1.34	0.4585	0.71	0.66867	0.716	0.83544	0.716	0.94059	0.69	0.95454
										6.39	0.0393	1.342	0.1657	1.342	0.45537	0.711	0.66755	0.717	0.83556	0.717	0.94059	0.691	0.95382
										6.4	0.03828	1.344	0.16508	1.344	0.45579	0.712	0.66643	0.718	0.83394	0.718	0.93842	0.692	0.95382
										6.41	0.03624	1.346	0.16447	1.346	0.45276	0.713	0.66714	0.719	0.83444	0.719	0.93764	0.693	0.95273
										6.42	0.03555	1.348	0.16508	1.348	0.45276	0.714	0.66826	0.72	0.83194	0.72	0.93655	0.694	0.95192
										6.43	0.03759	1.35	0.16543	1.35	0.44818	0.715	0.66643	0.721	0.83194	0.721	0.93586	0.695	0.95273
										6.44	0.03794	1.352	0.16482	1.352	0.44661	0.716	0.66755	0.722	0.82981	0.722	0.93695	0.696	0.95047
										6.45	0.03589	1.354	0.16508	1.354	0.44275	0.717	0.66786	0.723	0.82994	0.723	0.93517	0.697	0.95119
										6.46	0.03248	1.356	0.16605	1.356	0.44202	0.718	0.66755	0.724	0.82881	0.724	0.93409	0.698	0.9501
										6.47	0.02938	1.358	0.16667	1.358	0.43973	0.719	0.66714	0.725	0.82518	0.725	0.93557	0.699	0.95047
										6.48	0.02938	1.36	0.16737	1.36	0.43712	0.72	0.66714	0.726	0.82418	0.726	0.93409	0.7	0.95047
										6.49	0.03144	1.362	0.16799	1.362	0.43556	0.721	0.66826	0.727	0.82418	0.727	0.93517	0.701	0.95083
										6.5	0.03555	1.364	0.16957	1.364	0.43441	0.722	0.66867	0.728	0.82218	0.728	0.93448	0.702	0.94974
										6.51	0.03726	1.366	0.17027	1.366	0.43483	0.723	0.66908	0.729	0.82056	0.729	0.93478	0.703	0.9501
										6.52	0.03759	1.368	0.16957	1.368	0.43326	0.724	0.66898	0.73	0.82006	0.73	0.93448	0.704	0.94974
										6.53	0.03896	1.37	0.17212	1.37	0.43212	0.725	0.67092	0.731	0.81806	0.731	0.93517	0.705	0.95083
										6.54	0.04171	1.372	0.17089	1.372	0.43253	0.726	0.67092	0.732	0.81643	0.732	0.93586	0.706	0.95155
										6.55	0.04511	1.374	0.17406	1.374	0.43514	0.727	0.67163	0.733	0.81643	0.733	0.93517	0.707	0.95192
										6.56	0.04684	1.376	0.17511	1.376	0.43326	0.728	0.67245	0.734	0.81443	0.734	0.93517	0.708	0.95155
										6.57	0.0458	1.378	0.1767	1.378	0.43556	0.729	0.67347	0.735	0.81343	0.735	0.93517	0.709	0.95192
										6.58	0.04237	1.38	0.17573	1.38	0.44015	0.73	0.67459	0.736	0.81443	0.736	0.93655	0.71	0.95382
										6.59	0.03624	1.382	0.17635	1.382	0.44056	0.731	0.67387	0.737	0.8113	0.737	0.93586	0.711	0.95273
										6.6	0.0287	1.384	0.17635	1.384	0.44202	0.732	0.67428	0.738	0.8103	0.738	0.93655	0.712	0.95309
										6.61	0.02496	1.386	0.17635	1.386	0.44505	0.733	0.67765	0.739	0.8088	0.739	0.93734	0.713	0.95309
										6.62	0.02562	1.388	0.1767	1.388	0.44432	0.734	0.67724	0.74	0.8113	0.74	0.93626	0.714	0.95382
										6.63	0.02905	1.39	0.17731	1.39	0.44661	0.735	0.67795	0.741	0.80718	0.741	0.93842	0.715	0.95345
										6.64	0.03555	1.392	0.17635	1.392	0.44734	0.736	0.67836	0.742	0.80668	0.742	0.93734	0.716	0.95382
										6.65	0.04135	1.394	0.17635	1.394	0.44818	0.737	0.67836	0.743	0.80668	0.743	0.93951	0.717	0.95382
										6.66	0.04341	1.396	0.17538	1.396	0.44964	0.738	0.67948	0.744	0.80468	0.744	0.93872	0.718	0.95572
										6.67	0.04171	1.398	0.17511	1.398	0.44932	0.739	0.67948	0.745	0.80518	0.745	0.93951	0.719	0.95563
										6.68	0.03998	1.4	0.17538	1.4	0.44964	0.74	0.68101	0.746	0.80368	0.746	0.94049	0.72	0.95644
										6.69	0.03896	1.402	0.17441	1.402	0.44891	0.741	0.68101	0.747	0.80518	0.747	0.94049	0.721	0.95681
										6.7	0.03863	1.404	0.17476	1.404	0.44818	0.742	0.68132	0.748	0.80418	0.748	0.94089	0.722	0.95789
										6.71	0.03794	1.406	0.17379	1.406	0.44661	0.743	0.68326	0.749	0.80205	0.749	0.94128	0.723	0.95789
										6.72	0.03896	1.408	0.17379	1.408	0.44546	0.744	0.68244	0.75	0.80155	0.75	0.94197	0.724	0.95862
										6.73	0.03998	1.41	0.17406	1.41	0.44359	0.745	0.68285	0.751	0.80155	0.751	0.94236	0.725	0.95934
										6.74	0.03794	1.412	0.17503	1.412	0.44171	0.746	0.68203	0.752	0.80005	0.752	0.94345	0.726	0.96088
										6.75	0.03485	1.414	0.17538	1.414	0.44056	0.747	0.68244	0.753	0.79892	0.753	0.94305	0.727	0.96242
										6.76	0.03555	1.416	0.17635	1.416	0.43483	0.748	0.68356	0.754	0.79842	0.754	0.94374	0.728	0.96278
										6.77	0.03691	1.418	0.17731	1.418	0.43253	0.749	0.68356	0.755	0.80105	0.755	0.94414	0.729	0.96314
										6.78	0.03828	1.42	0.17793	1.42	0.42982	0.75	0.68315	0.756	0.80005	0.756	0.94522	0.73	0.96423
										6.79	0.03896	1.422	0.17925	1.422	0.42523	0.751	0.68427	0.757	0.80005	0.757	0.94483	0.731	0.96613
										6.8	0.03624	1.424	0.1796	1.424	0.42075	0.752	0.68427	0.758	0.79955	0.758	0.94739	0.732	0.96758
										6.81	0.03248	1.426	0.17863	1.426	0.41919	0.753	0.68356	0.759	0.79805	0.759	0.9467	0.733	0.96758
										6.82	0.03009	1.428	0.17987	1.428	0.41502	0.754	0.68356	0.76	0.80055	0.76	0.94591	0.734	0.96876
										6.83	0.02938	1.43	0.18083	1.43	0.41189	0.755	0.68356	0.761	0.80318	0.761	0.94522	0.735	0.97057
										6.84	0.03042	1.432	0.17951	1.432	0.40813	0.756	0.68356	0.762	0.80305	0.762	0.947	0.736	0.97283
										6.85	0.03042	1.434	0.18083	1.434	0.40772	0.757	0.68244	0.763	0.80318	0.763	0.94631	0.737	0.9732
										6.86	0.03078	1.436	0.18022	1.436	0.40469	0.758	0.68315	0.764	0.80418	0.764	0.94631	0.738	0.97428
										6.87	0.03177	1.438	0.1789	1.438	0.40511	0.759	0.68203	0.765	0.80768	0.765	0.9467	0.739	0.97655
										6.88	0.03248	1.44	0.17863	1.44	0.40428	0.76	0.68356	0.766	0.8083	0.766	0.94631	0.74	0.97727
										6.89	0.0335	1.442	0.17925	1.442	0.40584	0.761	0.68173	0.767	0.8083	0.767	0.94562	0.741	0.97908
										6.9	0.03416	1.444	0.1796	1.444	0.40813	0.762	0.68132	0.768	0.8118	0.768	0.94631	0.742	0.98062
										6.91	0.03281	1.446	0.18022	1.446	0.40886	0.763	0.6802	0.769	0.81293	0.769	0.9467	0.743	0.98325
										6.92	0.03281	1.448	0.17925	1.448	0.4123	0.764	0.6802	0.77	0.81343	0.77	0.947	0.744	0.9847
										6.93	0.03416	1.45	0.17925	1.45	0.41387	0.765	0.67907	0.771	0.81543	0.771	0.94739	0.745	0.98542
										6.94	0.03794	1.452	0.17863	1.452	0.41648	0.766	0.67877	0.772	0.82006	0.772	0.95025	0.746	0.98696
										6.95	0.03963	1.454	0.17925	1.454	0.42033	0.767	0.6806	0.773	0.82118	0.773	0.94631	0.747	0.98805
										6.96	0.03965	1.456	0.18022	1.456	0.42377	0.768	0.6802	0.774	0.82318	0.774	0.94995	0.748	0.98922
										6.97	0.03828	1.458	0.18022	1.458	0.42607	0.769	0.6802	0.775	0.82368	0.775	0.94995	0.749	0.99176
										6.98	0.0352	1.46	0.1796	1.46	0.42826	0.77	0.67836	0.776	0.82681	0.776	0.94956	0.75	0.99257
										6.99	0.03383	1.462	0.18119	1.462	0.43066	0.771	0.67907	0.777	0.83144	0.777	0.95064	0.751	0.99257
										7	0.03111	1.464	0.18119	1.464	0.43295	0.772	0.67836	0.778	0.83244	0.778	0.95025	0.752	0.99511
										7.01	0.03078	1.466	0.18374	1.466	0.4341	0.773	0.67765	0.779	0.83556	0.779	0.9535	0.753	0.99593
										7.02	0.03281	1.468	0.18532	1.468	0.4341	0.774	0.67571	0.78	0.83606	0.78	0.95389	0.754	0.99701
										7.03	0.03589	1.47	0.18629	1.47	0.4367	0.775	0.67652	0.781	0.83856	0.781	0.95567	0.755	0.99846
										7.04	0.04135	1.472	0.18761	1.472	0.43743	0.776	0.6754	0.782	0.83969	0.782	0.95675	0.756	0.9981
										7.05	0.04649	1.474	0.18955	1.474	0.43743	0.777	0.67612	0.783	0.84219	0.783	0.95744	0.757	0.9981
										7.06	0.04852	1.476	0.19148	1.476	0.43816	0.778	0.6754	0.784	0.84169	0.784	0.95714	0.758	0.99882
										7.07	0.04852	1.478	0.19183	1.478	0.439	0.779	0.67428	0.785	0.84582	0.785	0.96	0.759	0.99919
										7.08	0.04476	1.48	0.19342	1.48	0.43973	0.78	0.67316	0.786	0.84682	0.786	0.96256	0.76	0.99774
										7.09	0.04272	1.482	0.19342	1.482	0.43827	0.781	0.67387	0.787	0.84894	0.787	0.96177	0.761	0.99882
										7.1	0.03963	1.484	0.19368	1.484	0.44056	0.782	0.67316	0.788	0.84994	0.788	0.96502	0.762	1
										7.11	0.03655	1.486	0.195	1.486	0.44056	0.783	0.67245	0.789	0.85194	0.789	0.96463	0.763	0.99846
										7.12	0.03555	1.488	0.19465	1.488	0.44129	0.784	0.6702	0.79	0.85294	0.79	0.96473	0.764	0.99846
										7.13	0.03314	1.49	0.19597	1.49	0.44244	0.785	0.66979	0.791	0.85294	0.791	0.9669	0.765	0.99846
										7.14	0.03383	1.492	0.19632	1.492	0.44129	0.786	0.66908	0.792	0.85557	0.792	0.96759	0.766	0.99919
										7.15	0.03555	1.494	0.19562	1.494	0.44432	0.787	0.66867	0.793	0.85407	0.793	0.96788	0.767	0.99882
										7.16	0.03589	1.496	0.19597	1.496	0.444	0.788	0.66643	0.794	0.85607	0.794	0.96828	0.768	0.99928
										7.17	0.03589	1.498	0.19694	1.498	0.44432	0.789	0.66796	0.795	0.85657	0.795	0.97005	0.769	0.9981
										7.18	0.03555	1.5	0.195	1.5	0.44473	0.79	0.66684	0.796	0.8582	0.796	0.96759	0.77	0.99928
										7.19	0.03452	1.502	0.19632	1.502	0.44588	0.791	0.66643	0.797	0.8587	0.797	0.96867	0.771	0.9981
										7.2	0.03589	1.504	0.19597	1.504	0.44703	0.792	0.6649	0.798	0.85707	0.798	0.96788	0.772	0.99737
										7.21	0.03965	1.506	0.19597	1.506	0.44588	0.793	0.66378	0.799	0.8592	0.799	0.96897	0.773	0.99928
										7.22	0.04306	1.508	0.19562	1.508	0.44473	0.794	0.66459	0.8	0.85657	0.8	0.9668	0.774	0.99846
										7.23	0.04341	1.51	0.19439	1.51	0.44473	0.795	0.66347	0.801	0.8587	0.801	0.96828	0.775	0.9981
										7.24	0.04067	1.512	0.19535	1.512	0.444	0.796	0.66306	0.802	0.8597	0.802	0.96759	0.776	0.9981
										7.25	0.03998	1.514	0.19342	1.514	0.44473	0.797	0.66235	0.803	0.85707	0.803	0.96581	0.777	0.99774
										7.26	0.04102	1.516	0.19307	1.516	0.44505	0.798	0.66153	0.804	0.85657	0.804	0.96502	0.778	0.99882
										7.27	0.04545	1.518	0.19051	1.518	0.44588	0.799	0.66235	0.805	0.85707	0.805	0.96542	0.779	0.99737
										7.28	0.04956	1.52	0.18955	1.52	0.44359	0.8	0.66123	0.806	0.85607	0.806	0.96325	0.78	0.99846
										7.29	0.04989	1.522	0.18893	1.522	0.44505	0.801	0.66011	0.807	0.85407	0.807	0.96108	0.781	0.9981
										7.3	0.04717	1.524	0.18858	1.524	0.44432	0.802	0.66153	0.808	0.85244	0.808	0.96039	0.782	0.99701
										7.31	0.04204	1.526	0.18664	1.526	0.44661	0.803	0.6597	0.809	0.85194	0.809	0.96	0.783	0.99629
										7.32	0.03794	1.528	0.18567	1.528	0.44661	0.804	0.66123	0.81	0.85194	0.81	0.95823	0.784	0.99701
										7.33	0.03691	1.53	0.18435	1.53	0.44776	0.805	0.66011	0.811	0.85044	0.811	0.95744	0.785	0.99511
										7.34	0.03828	1.532	0.18242	1.532	0.44891	0.806	0.66011	0.812	0.84994	0.812	0.95527	0.786	0.99511
										7.35	0.04171	1.534	0.18145	1.534	0.44776	0.807	0.66041	0.813	0.84882	0.813	0.95419	0.787	0.99439
										7.36	0.04445	1.536	0.17951	1.536	0.45005	0.808	0.6597	0.814	0.84582	0.814	0.95133	0.788	0.9933
										7.37	0.0458	1.538	0.17793	1.538	0.45005	0.809	0.66082	0.815	0.84369	0.815	0.95103	0.789	0.9914
										7.38	0.04615	1.54	0.17731	1.54	0.44964	0.81	0.65939	0.816	0.84219	0.816	0.94916	0.79	0.99176
										7.39	0.04649	1.542	0.1767	1.542	0.45193	0.811	0.66051	0.817	0.84019	0.817	0.94778	0.791	0.98877
										7.4	0.04784	1.544	0.17538	1.544	0.4512	0.812	0.65939	0.818	0.83856	0.818	0.94591	0.792	0.98805
										7.41	0.04887	1.546	0.17573	1.546	0.45036	0.813	0.6597	0.819	0.83756	0.819	0.94591	0.793	0.9866
										7.42	0.04819	1.548	0.17573	1.548	0.45078	0.814	0.6597	0.82	0.83444	0.82	0.94345	0.794	0.98542
										7.43	0.04374	1.55	0.17696	1.55	0.45162	0.815	0.66082	0.821	0.83144	0.821	0.94236	0.795	0.98433
										7.44	0.0383	1.552	0.17828	1.552	0.4512	0.816	0.66051	0.822	0.83244	0.822	0.94167	0.796	0.98243
										7.45	0.03383	1.554	0.17828	1.554	0.4512	0.817	0.66082	0.823	0.83031	0.823	0.9398	0.797	0.98062
										7.46	0.03314	1.556	0.1789	1.556	0.45005	0.818	0.66164	0.824	0.82731	0.824	0.93911	0.798	0.97917
										7.47	0.03416	1.558	0.18022	1.558	0.44776	0.819	0.6597	0.825	0.82468	0.825	0.93734	0.799	0.97763
										7.48	0.03485	1.56	0.1818	1.56	0.44776	0.82	0.66194	0.826	0.82418	0.826	0.93764	0.8	0.97356
										7.49	0.03759	1.562	0.18374	1.562	0.44703	0.821	0.66164	0.827	0.82268	0.827	0.93655	0.801	0.9732
										7.5	0.03828	1.564	0.18312	1.564	0.44473	0.822	0.66082	0.828	0.82056	0.828	0.93695	0.802	0.97057
										7.51	0.03691	1.566	0.18532	1.566	0.44275	0.823	0.66235	0.829	0.81856	0.829	0.93764	0.803	0.96831
										7.52	0.03485	1.568	0.18796	1.568	0.44275	0.824	0.66153	0.83	0.81806	0.83	0.93586	0.804	0.96568
										7.53	0.03248	1.57	0.18796	1.57	0.43942	0.825	0.66266	0.831	0.81593	0.831	0.93655	0.805	0.96459
										7.54	0.03009	1.572	0.19016	1.572	0.43743	0.826	0.66194	0.832	0.81443	0.832	0.93547	0.806	0.96314
										7.55	0.03111	1.574	0.19271	1.574	0.43483	0.827	0.66235	0.833	0.81393	0.833	0.93655	0.807	0.96197
										7.56	0.03485	1.576	0.19368	1.576	0.43285	0.828	0.66378	0.834	0.81243	0.834	0.93655	0.808	0.96052
										7.57	0.03965	1.578	0.19403	1.578	0.43139	0.829	0.66347	0.835	0.81443	0.835	0.93803	0.809	0.95789
										7.58	0.04272	1.58	0.19597	1.58	0.42868	0.83	0.66347	0.836	0.81343	0.836	0.9398	0.81	0.95681
										7.59	0.04202	1.582	0.19852	1.582	0.42826	0.831	0.66347	0.837	0.8108	0.837	0.93911	0.811	0.95418
										7.6	0.03998	1.584	0.19914	1.584	0.42753	0.832	0.66571	0.838	0.8113	0.838	0.9398	0.812	0.95345
										7.61	0.0393	1.586	0.19923	1.586	0.4268	0.833	0.6649	0.839	0.81293	0.839	0.9398	0.813	0.95155
										7.62	0.03963	1.588	0.20178	1.588	0.4268	0.834	0.66459	0.84	0.8118	0.84	0.94059	0.814	0.95083
										7.63	0.04031	1.59	0.20301	1.59	0.42523	0.835	0.66602	0.841	0.8118	0.841	0.94197	0.815	0.94856
										7.64	0.03965	1.592	0.20407	1.592	0.42795	0.836	0.66643	0.842	0.81493	0.842	0.94453	0.816	0.94639
										7.65	0.0393	1.594	0.20468	1.594	0.42753	0.837	0.66755	0.843	0.81443	0.843	0.94305	0.817	0.94485
										7.66	0.0352	1.596	0.20591	1.596	0.42753	0.838	0.66602	0.844	0.81543	0.844	0.94414	0.818	0.94413
										7.67	0.03111	1.598	0.20723	1.598	0.42909	0.839	0.66602	0.845	0.81856	0.845	0.94522	0.819	0.94377
										7.68	0.03109	1.6	0.20723	1.6	0.43139	0.84	0.66755	0.846	0.81806	0.846	0.94808	0.82	0.94413
										7.69	0.03657	1.602	0.20943	1.602	0.43253	0.841	0.66684	0.847	0.82268	0.847	0.947	0.821	0.9415
										7.7	0.04374	1.604	0.21014	1.604	0.43326	0.842	0.66755	0.848	0.82318	0.848	0.94995	0.822	0.94114
										7.71	0.04989	1.606	0.21137	1.606	0.43785	0.843	0.66755	0.849	0.82568	0.849	0.95025	0.823	0.94223
										7.72	0.05195	1.608	0.21269	1.608	0.43827	0.844	0.66826	0.85	0.82731	0.85	0.95172	0.824	0.93897
										7.73	0.05058	1.61	0.21269	1.61	0.44088	0.845	0.66908	0.851	0.82781	0.851	0.95172	0.825	0.94041
										7.74	0.04509	1.612	0.21401	1.612	0.44015	0.846	0.66796	0.852	0.83144	0.852	0.95103	0.826	0.94041
										7.75	0.04102	1.614	0.21498	1.614	0.444	0.847	0.66796	0.853	0.83556	0.853	0.9535	0.827	0.94078
										7.76	0.03416	1.616	0.21559	1.616	0.44432	0.848	0.66796	0.854	0.83556	0.854	0.9535	0.828	0.93933
										7.77	0.02836	1.618	0.21621	1.618	0.44703	0.849	0.66796	0.855	0.83969	0.855	0.95419	0.829	0.94041
										7.78	0.02496	1.62	0.21691	1.62	0.44588	0.85	0.66898	0.856	0.84019	0.856	0.95389	0.83	0.94005
										7.79	0.02496	1.622	0.21718	1.622	0.44964	0.851	0.66867	0.857	0.84382	0.857	0.95429	0.831	0.94041
										7.8	0.02631	1.624	0.21621	1.624	0.45151	0.852	0.66908	0.858	0.84632	0.858	0.95389	0.832	0.94304
										7.81	0.02803	1.626	0.21559	1.626	0.45193	0.853	0.66826	0.859	0.84782	0.859	0.95429	0.833	0.94295
										7.82	0.03213	1.628	0.21656	1.628	0.45506	0.854	0.66755	0.86	0.85044	0.86	0.95389	0.834	0.94304
										7.83	0.03657	1.63	0.21427	1.63	0.45422	0.855	0.66826	0.861	0.85345	0.861	0.95458	0.835	0.94304
										7.84	0.03896	1.632	0.21401	1.632	0.45652	0.856	0.66755	0.862	0.85507	0.862	0.95458	0.836	0.94295
										7.85	0.03863	1.634	0.21269	1.634	0.45735	0.857	0.66867	0.863	0.85807	0.863	0.95389	0.837	0.94521
										7.86	0.03759	1.636	0.21172	1.636	0.45735	0.858	0.66826	0.864	0.8612	0.864	0.95458	0.838	0.94712
										7.87	0.03589	1.638	0.21234	1.638	0.45881	0.859	0.66714	0.865	0.8622	0.865	0.9535	0.839	0.94784
										7.88	0.03416	1.64	0.21207	1.64	0.45881	0.86	0.66684	0.866	0.86532	0.866	0.9535	0.84	0.94974
										7.89	0.03383	1.642	0.21075	1.642	0.45954	0.861	0.66826	0.867	0.86632	0.867	0.9532	0.841	0.94974
										7.9	0.03213	1.644	0.20882	1.644	0.46069	0.862	0.66714	0.868	0.86995	0.868	0.95241	0.842	0.95083
										7.91	0.02938	1.646	0.20847	1.646	0.45996	0.863	0.66684	0.869	0.87145	0.869	0.95241	0.843	0.95237
										7.92	0.02735	1.648	0.20688	1.648	0.45881	0.864	0.66602	0.87	0.87408	0.87	0.95281	0.844	0.95454
										7.93	0.02839	1.65	0.20785	1.65	0.45954	0.865	0.66755	0.871	0.87408	0.871	0.95064	0.845	0.95536
										7.94	0.03317	1.652	0.20759	1.652	0.45954	0.866	0.66786	0.872	0.8772	0.872	0.95281	0.846	0.95608
										7.95	0.03759	1.654	0.20662	1.654	0.45839	0.867	0.66714	0.873	0.8792	0.873	0.95133	0.847	0.95717
										7.96	0.0393	1.656	0.20468	1.656	0.45579	0.868	0.66643	0.874	0.88133	0.874	0.95133	0.848	0.95907
										7.97	0.03794	1.658	0.20495	1.658	0.45308	0.869	0.66531	0.875	0.88233	0.875	0.95025	0.849	0.9616
										7.98	0.03485	1.66	0.20371	1.66	0.45235	0.87	0.66571	0.876	0.88383	0.876	0.94995	0.85	0.96124
										7.99	0.03213	1.662	0.20301	1.662	0.45078	0.871	0.66684	0.877	0.88383	0.877	0.95025	0.851	0.96351
										8	0.03109	1.664	0.20107	1.664	0.44849	0.872	0.66531	0.878	0.88483	0.878	0.95064	0.852	0.96242
										8.01	0.02905	1.666	0.19852	1.666	0.44703	0.873	0.66643	0.879	0.88796	0.879	0.95064	0.853	0.96459
										8.02	0.02768	1.668	0.19755	1.668	0.44432	0.874	0.66571	0.88	0.88946	0.88	0.95103	0.854	0.96568
										8.03	0.02631	1.67	0.19632	1.67	0.44244	0.875	0.66612	0.881	0.88796	0.881	0.95064	0.855	0.96459
										8.04	0.02427	1.672	0.19439	1.672	0.44088	0.876	0.66714	0.882	0.88896	0.882	0.95103	0.856	0.96604
										8.05	0.02323	1.674	0.19342	1.674	0.43712	0.877	0.66571	0.883	0.88996	0.883	0.95064	0.857	0.96758
										8.06	0.02427	1.676	0.19078	1.676	0.43514	0.878	0.66684	0.884	0.88996	0.884	0.95241	0.858	0.96686
										8.07	0.02664	1.678	0.18955	1.678	0.43483	0.879	0.66684	0.885	0.89108	0.885	0.95458	0.859	0.96568
										8.08	0.03144	1.68	0.18699	1.68	0.4318	0.88	0.66643	0.886	0.89058	0.886	0.95281	0.86	0.96758
										8.09	0.0335	1.682	0.18471	1.682	0.43253	0.881	0.66755	0.887	0.88996	0.887	0.95537	0.861	0.96831
										8.1	0.03589	1.684	0.1818	1.684	0.43024	0.882	0.66643	0.888	0.89058	0.888	0.95714	0.862	0.96686
										8.11	0.0393	1.686	0.18277	1.686	0.42951	0.883	0.66643	0.889	0.89108	0.889	0.95675	0.863	0.96758
										8.12	0.04445	1.688	0.18022	1.688	0.42868	0.884	0.66643	0.89	0.89258	0.89	0.95783	0.864	0.96758
										8.13	0.04682	1.69	0.17987	1.69	0.43066	0.885	0.66602	0.891	0.89158	0.891	0.95931	0.865	0.96686
										8.14	0.04545	1.692	0.18119	1.692	0.43066	0.886	0.66531	0.892	0.89208	0.892	0.96	0.866	0.96496
										8.15	0.04067	1.694	0.1796	1.694	0.43212	0.887	0.66684	0.893	0.89058	0.893	0.96217	0.867	0.96604
										8.16	0.03794	1.696	0.18083	1.696	0.43368	0.888	0.66571	0.894	0.89058	0.894	0.96039	0.868	0.96532
										8.17	0.0352	1.698	0.18119	1.698	0.43525	0.889	0.66643	0.895	0.89208	0.895	0.96286	0.869	0.96351
										8.18	0.03248	1.7	0.1818	1.7	0.43629	0.89	0.66571	0.896	0.89158	0.896	0.96286	0.87	0.96496
										8.19	0.03009	1.702	0.18444	1.702	0.43785	0.891	0.66714	0.897	0.89158	0.897	0.96286	0.871	0.96459
										8.2	0.02631	1.704	0.18409	1.704	0.43973	0.892	0.66602	0.898	0.89058	0.898	0.96394	0.872	0.96314
										8.21	0.02323	1.706	0.18471	1.706	0.44056	0.893	0.66796	0.899	0.88946	0.899	0.96433	0.873	0.9616
										8.22	0.0229	1.708	0.18699	1.708	0.44359	0.894	0.66755	0.9	0.88996	0.9	0.96463	0.874	0.96197
										8.23	0.02462	1.71	0.18858	1.71	0.44286	0.895	0.66867	0.901	0.88996	0.901	0.96571	0.875	0.96088
										8.24	0.02699	1.712	0.1899	1.712	0.44275	0.896	0.66826	0.902	0.88946	0.902	0.96542	0.876	0.96016
										8.25	0.02664	1.714	0.19113	1.714	0.44202	0.897	0.66755	0.903	0.89058	0.903	0.96542	0.877	0.96052
										8.26	0.02529	1.716	0.19245	1.716	0.44056	0.898	0.66786	0.904	0.88846	0.904	0.96473	0.878	0.95862
										8.27	0.02496	1.718	0.19368	1.718	0.43973	0.899	0.66867	0.905	0.88846	0.905	0.96611	0.879	0.95789
										8.28	0.02598	1.72	0.195	1.72	0.43785	0.9	0.66939	0.906	0.88996	0.906	0.96502	0.88	0.95753
										8.29	0.02496	1.722	0.19694	1.722	0.43514	0.901	0.67092	0.907	0.89008	0.907	0.96611	0.881	0.95644
										8.3	0.02359	1.724	0.19791	1.724	0.43483	0.902	0.67204	0.908	0.88846	0.908	0.96473	0.882	0.95563
										8.31	0.02117	1.726	0.19914	1.726	0.43212	0.903	0.67163	0.909	0.89096	0.909	0.96571	0.883	0.95563
										8.32	0.01914	1.728	0.20046	1.728	0.43024	0.904	0.67163	0.91	0.88896	0.91	0.96463	0.884	0.95599
										8.33	0.01777	1.73	0.20046	1.73	0.43024	0.905	0.67245	0.911	0.88996	0.911	0.96433	0.885	0.95454
										8.34	0.02188	1.732	0.20178	1.732	0.42753	0.906	0.67316	0.912	0.89096	0.912	0.96394	0.886	0.9549
										8.35	0.02631	1.734	0.20081	1.734	0.42638	0.907	0.67387	0.913	0.89158	0.913	0.96286	0.887	0.9549
										8.36	0.02699	1.736	0.20178	1.736	0.42523	0.908	0.67428	0.914	0.88946	0.914	0.96217	0.888	0.95418
										8.37	0.02905	1.738	0.20178	1.738	0.42377	0.909	0.6754	0.915	0.89046	0.915	0.96177	0.889	0.95418
										8.38	0.03111	1.74	0.20239	1.74	0.4245	0.91	0.67765	0.916	0.89258	0.916	0.96108	0.89	0.9549
										8.39	0.03691	1.742	0.20204	1.742	0.4245	0.911	0.67683	0.917	0.89359	0.917	0.95931	0.891	0.95418
										8.4	0.04443	1.744	0.20143	1.744	0.42523	0.912	0.67877	0.918	0.89471	0.918	0.95892	0.892	0.95382
										8.41	0.05058	1.746	0.19984	1.746	0.42336	0.913	0.67683	0.919	0.89359	0.919	0.95744	0.893	0.95418
										8.42	0.05091	1.748	0.20116	1.748	0.42492	0.914	0.67948	0.92	0.89509	0.92	0.95783	0.894	0.95454
										8.43	0.04682	1.75	0.19949	1.75	0.4245	0.915	0.6802	0.921	0.89308	0.921	0.95527	0.895	0.95418
										8.44	0.04069	1.752	0.19817	1.752	0.42492	0.916	0.67989	0.922	0.89771	0.922	0.9532	0.896	0.9549
										8.45	0.03416	1.754	0.19632	1.754	0.42419	0.917	0.68101	0.923	0.89559	0.923	0.95172	0.897	0.95527
										8.46	0.02905	1.756	0.19597	1.756	0.4245	0.918	0.68244	0.924	0.89409	0.924	0.95064	0.898	0.9549
										8.47	0.02803	1.758	0.19562	1.758	0.42377	0.919	0.68101	0.925	0.89509	0.925	0.94916	0.899	0.95563
										8.48	0.02699	1.76	0.19342	1.76	0.42492	0.92	0.68244	0.926	0.89771	0.926	0.94808	0.9	0.9549
										8.49	0.02803	1.762	0.19271	1.762	0.42492	0.921	0.68173	0.927	0.89721	0.927	0.94562	0.901	0.9549
										8.5	0.03042	1.764	0.19175	1.764	0.42523	0.922	0.68285	0.928	0.89771	0.928	0.94414	0.902	0.95563
										8.51	0.03177	1.766	0.19113	1.766	0.42565	0.923	0.68315	0.929	0.89671	0.929	0.94167	0.903	0.95527
										8.52	0.03452	1.768	0.19175	1.768	0.42638	0.924	0.68356	0.93	0.89521	0.93	0.94059	0.904	0.95454
										8.53	0.03724	1.77	0.19016	1.77	0.42607	0.925	0.68326	0.931	0.89521	0.931	0.93951	0.905	0.95681
										8.54	0.04102	1.772	0.19016	1.772	0.42951	0.926	0.68427	0.932	0.89409	0.932	0.93872	0.906	0.95418
										8.55	0.04511	1.774	0.18893	1.774	0.42951	0.927	0.68397	0.933	0.89621	0.933	0.93626	0.907	0.95681
										8.56	0.04511	1.776	0.18893	1.776	0.43253	0.928	0.68356	0.934	0.89459	0.934	0.93478	0.908	0.95753
										8.57	0.04204	1.778	0.18699	1.778	0.43368	0.929	0.68427	0.935	0.89409	0.935	0.93478	0.909	0.95572
										8.58	0.03759	1.78	0.18506	1.78	0.4341	0.93	0.68397	0.936	0.89409	0.936	0.93369	0.91	0.95644
										8.59	0.03383	1.782	0.18506	1.782	0.4367	0.931	0.68509	0.937	0.89359	0.937	0.93153	0.911	0.95681
										8.6	0.03248	1.784	0.18471	1.784	0.43858	0.932	0.6858	0.938	0.89258	0.938	0.93084	0.912	0.95681
										8.61	0.03281	1.786	0.18215	1.786	0.43973	0.933	0.6858	0.939	0.89108	0.939	0.92906	0.913	0.95681
										8.62	0.03281	1.788	0.1818	1.788	0.44171	0.934	0.6854	0.94	0.88946	0.94	0.93044	0.914	0.95753
										8.63	0.03452	1.79	0.17987	1.79	0.44473	0.935	0.68509	0.941	0.88796	0.941	0.92719	0.915	0.95608
										8.64	0.03657	1.792	0.17828	1.792	0.44776	0.936	0.68693	0.942	0.88846	0.942	0.92719	0.916	0.95608
										8.65	0.03655	1.794	0.17731	1.794	0.44964	0.937	0.68876	0.943	0.88533	0.943	0.92759	0.917	0.95681
										8.66	0.0352	1.796	0.1767	1.796	0.45308	0.938	0.68733	0.944	0.88283	0.944	0.92719	0.918	0.95681
										8.67	0.02974	1.798	0.17599	1.798	0.45693	0.939	0.68917	0.945	0.88283	0.945	0.92719	0.919	0.95563
										8.68	0.02529	1.8	0.17503	1.8	0.46111	0.94	0.68988	0.946	0.88071	0.946	0.92837	0.92	0.95753
										8.69	0.02392	1.802	0.17503	1.802	0.46371	0.941	0.69029	0.947	0.8772	0.947	0.92759	0.921	0.95681
										8.7	0.02359	1.804	0.17503	1.804	0.46528	0.942	0.69029	0.948	0.87508	0.948	0.9269	0.922	0.95644
										8.71	0.02529	1.806	0.17441	1.806	0.46872	0.943	0.69141	0.949	0.87608	0.949	0.92828	0.923	0.95454
										8.72	0.02905	1.808	0.17511	1.808	0.47028	0.944	0.69172	0.95	0.87458	0.95	0.92798	0.924	0.95608
										8.73	0.03177	1.81	0.17573	1.81	0.47372	0.945	0.6907	0.951	0.87145	0.951	0.92936	0.925	0.95418
										8.74	0.03144	1.812	0.17599	1.812	0.47602	0.946	0.69101	0.952	0.86683	0.952	0.92936	0.926	0.95382
										8.75	0.03078	1.814	0.17696	1.814	0.47789	0.947	0.69254	0.953	0.86795	0.953	0.93153	0.927	0.95418
										8.76	0.0287	1.816	0.17863	1.816	0.47935	0.948	0.69141	0.954	0.86382	0.954	0.93123	0.928	0.95309
										8.77	0.02803	1.818	0.17828	1.818	0.47789	0.949	0.69254	0.955	0.8612	0.955	0.93232	0.929	0.95192
										8.78	0.03009	1.82	0.1796	1.82	0.47821	0.95	0.69325	0.956	0.8617	0.956	0.93409	0.93	0.95155
										8.79	0.0335	1.822	0.18154	1.822	0.47602	0.951	0.69182	0.957	0.8597	0.957	0.93478	0.931	0.95155
										8.8	0.03896	1.824	0.18145	1.824	0.47675	0.952	0.69213	0.958	0.85557	0.958	0.93557	0.932	0.95119
										8.81	0.04341	1.826	0.18277	1.826	0.47216	0.953	0.69294	0.959	0.85757	0.959	0.93665	0.933	0.94974
										8.82	0.04511	1.828	0.18339	1.828	0.47059	0.954	0.69254	0.96	0.85557	0.96	0.93803	0.934	0.94893
										8.83	0.04306	1.83	0.18532	1.83	0.46913	0.955	0.69182	0.961	0.85244	0.961	0.93695	0.935	0.94856
										8.84	0.03896	1.832	0.18532	1.832	0.46642	0.956	0.69101	0.962	0.85244	0.962	0.9399	0.936	0.94712
										8.85	0.03794	1.834	0.18603	1.834	0.4634	0.957	0.69213	0.963	0.85144	0.963	0.93911	0.937	0.94675
										8.86	0.03759	1.836	0.18629	1.836	0.45954	0.958	0.69101	0.964	0.85044	0.964	0.9402	0.938	0.94675
										8.87	0.03555	1.838	0.18664	1.838	0.45954	0.959	0.69141	0.965	0.84994	0.965	0.94197	0.939	0.94449
										8.88	0.03248	1.84	0.18664	1.84	0.4561	0.96	0.6907	0.966	0.84882	0.966	0.94236	0.94	0.9434
										8.89	0.03042	1.842	0.18532	1.842	0.45391	0.961	0.68988	0.967	0.84782	0.967	0.94236	0.941	0.94304
										8.9	0.02905	1.844	0.18471	1.844	0.45078	0.962	0.6907	0.968	0.84682	0.968	0.94345	0.942	0.9434
										8.91	0.02803	1.846	0.18435	1.846	0.44849	0.963	0.6907	0.969	0.84632	0.969	0.94483	0.943	0.9415
										8.92	0.02392	1.848	0.18251	1.848	0.44734	0.964	0.69029	0.97	0.84482	0.97	0.94522	0.944	0.94186
										8.93	0.01914	1.85	0.18083	1.85	0.44588	0.965	0.69029	0.971	0.84169	0.971	0.94601	0.945	0.94041
										8.94	0.01502	1.852	0.18057	1.852	0.4463	0.966	0.68958	0.972	0.84319	0.972	0.947	0.946	0.93933
										8.95	0.01403	1.854	0.17828	1.854	0.44432	0.967	0.68876	0.973	0.84269	0.973	0.94591	0.947	0.94005
										8.96	0.01675	1.856	0.17793	1.856	0.44473	0.968	0.68764	0.974	0.84019	0.974	0.94808	0.948	0.93969
										8.97	0.02153	1.858	0.17731	1.858	0.44244	0.969	0.68805	0.975	0.83969	0.975	0.94778	0.949	0.93933
										8.98	0.02562	1.86	0.17731	1.86	0.44015	0.97	0.68693	0.976	0.84069	0.976	0.94808	0.95	0.93851
										8.99	0.02938	1.862	0.17573	1.862	0.43973	0.971	0.68621	0.977	0.83906	0.977	0.94916	0.951	0.93888
										9	0.03075	1.864	0.17441	1.864	0.43858	0.972	0.68509	0.978	0.84019	0.978	0.94995	0.952	0.94041
										9.01	0.03246	1.866	0.17441	1.866	0.43785	0.973	0.68468	0.979	0.83756	0.979	0.94956	0.953	0.93888
										9.02	0.03485	1.868	0.17441	1.868	0.43597	0.974	0.68315	0.98	0.83706	0.98	0.95064	0.954	0.93779
										9.03	0.03317	1.87	0.17406	1.87	0.43441	0.975	0.68132	0.981	0.83606	0.981	0.95025	0.955	0.93743
										9.04	0.02836	1.872	0.17406	1.872	0.43368	0.976	0.68203	0.982	0.83394	0.982	0.95133	0.956	0.9367
										9.05	0.02427	1.874	0.17406	1.874	0.4318	0.977	0.67979	0.983	0.83444	0.983	0.95133	0.957	0.93897
										9.06	0.02257	1.876	0.17538	1.876	0.43139	0.978	0.67948	0.984	0.83344	0.984	0.95241	0.958	0.93815
										9.07	0.02356	1.878	0.17599	1.878	0.42909	0.979	0.67907	0.985	0.83144	0.985	0.9532	0.959	0.93888
										9.08	0.02496	1.88	0.1767	1.88	0.42909	0.98	0.67795	0.986	0.83194	0.986	0.9532	0.96	0.93743
										9.09	0.02699	1.882	0.1767	1.882	0.42982	0.981	0.67612	0.987	0.82831	0.987	0.95389	0.961	0.93815
										9.1	0.02839	1.884	0.17793	1.884	0.42951	0.982	0.67499	0.988	0.82681	0.988	0.95537	0.962	0.93779
										9.11	0.02905	1.886	0.17987	1.886	0.4317	0.983	0.67428	0.989	0.82781	0.989	0.95675	0.963	0.93851
										9.12	0.03042	1.888	0.18022	1.888	0.4317	0.984	0.67428	0.99	0.82731	0.99	0.95714	0.964	0.93969
										9.13	0.03075	1.89	0.18374	1.89	0.43253	0.985	0.67245	0.991	0.82631	0.991	0.95823	0.965	0.93851
										9.14	0.03144	1.892	0.18664	1.892	0.43368	0.986	0.67132	0.992	0.82631	0.992	0.96	0.966	0.93888
										9.15	0.03383	1.894	0.18761	1.894	0.43441	0.987	0.66939	0.993	0.82518	0.993	0.96108	0.967	0.93851
										9.16	0.03622	1.896	0.18919	1.896	0.43556	0.988	0.66908	0.994	0.82318	0.994	0.96325	0.968	0.93851
										9.17	0.03624	1.898	0.19113	1.898	0.439	0.989	0.66867	0.995	0.82268	0.995	0.96473	0.969	0.93743
										9.18	0.0335	1.9	0.19016	1.9	0.44056	0.99	0.66755	0.996	0.82268	0.996	0.96473	0.97	0.93815
										9.19	0.02938	1.902	0.19175	1.902	0.44088	0.991	0.66684	0.997	0.82581	0.997	0.96611	0.971	0.93888
										9.2	0.02598	1.904	0.19175	1.904	0.444	0.992	0.66684	0.998	0.82118	0.998	0.96719	0.972	0.93851
										9.21	0.0246	1.906	0.19307	1.906	0.44546	0.993	0.66531	0.999	0.82168	0.999	0.96975	0.973	0.93779
										9.22	0.02356	1.908	0.19078	1.908	0.44776	0.994	0.66459	1	0.82006	1	0.96897	0.974	0.93706
										9.23	0.02221	1.91	0.1921	1.91	0.44849	0.995	0.66459	1.001	0.82118	1.001	0.97192	0.975	0.93779
										9.24	0.02392	1.912	0.19016	1.912	0.45047	0.996	0.66306	1.002	0.82218	1.002	0.97261	0.976	0.93743
										9.25	0.02598	1.914	0.18893	1.914	0.45078	0.997	0.66419	1.003	0.82168	1.003	0.97399	0.977	0.93706
										9.26	0.02699	1.916	0.18603	1.916	0.45193	0.998	0.66459	1.004	0.82006	1.004	0.97734	0.978	0.93743
										9.27	0.02836	1.918	0.18471	1.918	0.45266	0.999	0.66378	1.005	0.82168	1.005	0.97833	0.979	0.9367
										9.28	0.02905	1.92	0.18312	1.92	0.45276	1	0.66378	1.006	0.82156	1.006	0.9798	0.98	0.93552
										9.29	0.03078	1.922	0.18215	1.922	0.45308	1.001	0.66306	1.007	0.82218	1.007	0.9802	0.981	0.9367
										9.3	0.03248	1.924	0.17987	1.924	0.45235	1.002	0.66306	1.008	0.82218	1.008	0.98089	0.982	0.93552
										9.31	0.0335	1.926	0.17696	1.926	0.45235	1.003	0.66419	1.009	0.82268	1.009	0.98305	0.983	0.93516
										9.32	0.03624	1.928	0.17503	1.928	0.45276	1.004	0.6649	1.01	0.82518	1.01	0.98345	0.984	0.93408
										9.33	0.03863	1.93	0.17441	1.93	0.4512	1.005	0.66347	1.011	0.82368	1.011	0.98414	0.985	0.93408
										9.34	0.04171	1.932	0.17124	1.932	0.45005	1.006	0.66347	1.012	0.82618	1.012	0.98591	0.986	0.93299
										9.35	0.04272	1.934	0.17027	1.934	0.44932	1.007	0.66419	1.013	0.82831	1.013	0.98591	0.987	0.93299
										9.36	0.04237	1.936	0.16957	1.936	0.44661	1.008	0.66378	1.014	0.82781	1.014	0.98768	0.988	0.93145
										9.37	0.04102	1.938	0.16931	1.938	0.44546	1.009	0.66459	1.015	0.82831	1.015	0.98739	0.989	0.93109
										9.38	0.0393	1.94	0.16957	1.94	0.44734	1.01	0.66266	1.016	0.83144	1.016	0.98808	0.99	0.93145
										9.39	0.03452	1.942	0.16799	1.942	0.44515	1.011	0.66531	1.017	0.83081	1.017	0.98808	0.991	0.93036
										9.4	0.03248	1.944	0.16737	1.944	0.44588	1.012	0.66459	1.018	0.83394	1.018	0.98631	0.992	0.93109
										9.41	0.03281	1.946	0.16667	1.946	0.44546	1.013	0.66347	1.019	0.83394	1.019	0.98847	0.993	0.92928
										9.42	0.0352	1.948	0.16737	1.948	0.44588	1.014	0.66347	1.02	0.83344	1.02	0.98847	0.994	0.93036
										9.43	0.03794	1.95	0.16737	1.95	0.44505	1.015	0.66266	1.021	0.83394	1.021	0.98877	0.995	0.92882
										9.44	0.03965	1.952	0.16763	1.952	0.44473	1.016	0.66306	1.022	0.83606	1.022	0.9867	0.996	0.92846
										9.45	0.03998	1.954	0.16763	1.954	0.44515	1.017	0.66123	1.023	0.83556	1.023	0.987	0.997	0.92774
										9.46	0.03863	1.956	0.16834	1.956	0.44505	1.018	0.66123	1.024	0.83806	1.024	0.98768	0.998	0.92665
										9.47	0.03485	1.958	0.16799	1.958	0.44515	1.019	0.66011	1.025	0.83906	1.025	0.98552	0.999	0.92665
										9.48	0.02803	1.96	0.16992	1.96	0.44546	1.02	0.66051	1.026	0.83919	1.026	0.98562	1	0.92629
										9.49	0.02018	1.962	0.17124	1.962	0.44661	1.021	0.65858	1.027	0.84169	1.027	0.98562	1.001	0.92547
										9.5	0.0171	1.964	0.17186	1.964	0.44546	1.022	0.65898	1.028	0.84269	1.028	0.98591	1.002	0.92665
										9.51	0.01812	1.966	0.17019	1.966	0.44661	1.023	0.65786	1.029	0.84269	1.029	0.98552	1.003	0.92547
										9.52	0.02392	1.968	0.17221	1.968	0.44619	1.024	0.65674	1.03	0.84419	1.03	0.98414	1.004	0.92701
										9.53	0.03248	1.97	0.17186	1.97	0.44546	1.025	0.65715	1.031	0.84419	1.031	0.98483	1.005	0.92629
										9.54	0.03828	1.972	0.17124	1.972	0.44703	1.026	0.65562	1.032	0.84269	1.032	0.98335	1.006	0.92584
										9.55	0.03998	1.974	0.17283	1.974	0.44546	1.027	0.65633	1.033	0.84532	1.033	0.98197	1.007	0.92701
										9.56	0.0393	1.976	0.17415	1.976	0.44588	1.028	0.65633	1.034	0.84469	1.034	0.98158	1.008	0.92701
										9.57	0.04033	1.978	0.17212	1.978	0.44546	1.029	0.65562	1.035	0.84532	1.035	0.98197	1.009	0.92701
										9.58	0.04306	1.98	0.17212	1.98	0.44473	1.03	0.65491	1.036	0.84532	1.036	0.98059	1.01	0.92701
										9.59	0.04511	1.982	0.17151	1.982	0.44703	1.031	0.65419	1.037	0.84532	1.037	0.98089	1.011	0.92774
										9.6	0.04476	1.984	0.17054	1.984	0.44546	1.032	0.65338	1.038	0.84532	1.038	0.98059	1.012	0.92882
										9.61	0.04171	1.986	0.17186	1.986	0.44515	1.033	0.65491	1.039	0.84582	1.039	0.98049	1.013	0.92882
										9.62	0.03828	1.988	0.17027	1.988	0.44359	1.034	0.65378	1.04	0.84632	1.04	0.9798	1.014	0.92919
										9.63	0.03485	1.99	0.17027	1.99	0.44359	1.035	0.65266	1.041	0.84482	1.041	0.97911	1.015	0.92846
										9.64	0.03314	1.992	0.17212	1.992	0.44359	1.036	0.65338	1.042	0.84632	1.042	0.97833	1.016	0.93
										9.65	0.03144	1.994	0.17212	1.994	0.44317	1.037	0.65225	1.043	0.84682	1.043	0.97872	1.017	0.93073
										9.66	0.03281	1.996	0.17379	1.996	0.4439	1.038	0.65225	1.044	0.84682	1.044	0.97803	1.018	0.93181
										9.67	0.03452	1.998	0.17379	1.998	0.44432	1.039	0.65113	1.045	0.84732	1.045	0.97803	1.019	0.93036
										9.68	0.03485	2	0.17503	2	0.44546	1.04	0.65001	1.046	0.84732	1.046	0.97833	1.02	0.93145
										9.69	0.03418	2.002	0.17441	2.002	0.44359	1.041	0.65154	1.047	0.84782	1.047	0.97833	1.021	0.93145
										9.7	0.0352	2.004	0.17705	2.004	0.44317	1.042	0.65113	1.048	0.84832	1.048	0.97803	1.022	0.93217
										9.71	0.03759	2.006	0.17793	2.006	0.4439	1.043	0.65072	1.049	0.84782	1.049	0.9798	1.023	0.93217
										9.72	0.03828	2.008	0.17828	2.008	0.44161	1.044	0.65113	1.05	0.84882	1.05	0.9798	1.024	0.93335
										9.73	0.03828	2.01	0.1789	2.01	0.44088	1.045	0.65154	1.051	0.84944	1.051	0.9802	1.025	0.93371
										9.74	0.03691	2.012	0.17925	2.012	0.43942	1.046	0.65154	1.052	0.85044	1.052	0.9798	1.026	0.93371
										9.75	0.03452	2.014	0.1818	2.014	0.43858	1.047	0.65185	1.053	0.85194	1.053	0.98089	1.027	0.93408
										9.76	0.03144	2.016	0.18409	2.016	0.43827	1.048	0.65185	1.054	0.85244	1.054	0.98128	1.028	0.9348
										9.77	0.02905	2.018	0.18471	2.018	0.439	1.049	0.65378	1.055	0.85144	1.055	0.98236	1.029	0.93408
										9.78	0.02803	2.02	0.18603	2.02	0.43712	1.05	0.65266	1.056	0.85457	1.056	0.98266	1.03	0.93371
										9.79	0.02699	2.022	0.18726	2.022	0.43816	1.051	0.65409	1.057	0.85507	1.057	0.98453	1.031	0.93335
										9.8	0.02699	2.024	0.18823	2.024	0.43785	1.052	0.65409	1.058	0.85657	1.058	0.98522	1.032	0.93299
										9.81	0.02905	2.026	0.1899	2.026	0.43743	1.053	0.65225	1.059	0.85407	1.059	0.98631	1.033	0.93408
										9.82	0.02974	2.028	0.1921	2.028	0.43712	1.054	0.65409	1.06	0.85557	1.06	0.9866	1.034	0.93444
										9.83	0.03042	2.03	0.19465	2.03	0.43712	1.055	0.6545	1.061	0.85607	1.061	0.98739	1.035	0.93408
										9.84	0.03075	2.032	0.19535	2.032	0.43743	1.056	0.65521	1.062	0.85607	1.062	0.98985	1.036	0.93371
										9.85	0.03075	2.034	0.19562	2.034	0.43942	1.057	0.6545	1.063	0.8602	1.063	0.98985	1.037	0.93335
										9.86	0.03317	2.036	0.19659	2.036	0.43942	1.058	0.6545	1.064	0.8592	1.064	0.99172	1.038	0.9329
										9.87	0.03726	2.038	0.19826	2.038	0.44088	1.059	0.65521	1.065	0.8602	1.065	0.99202	1.039	0.93217
										9.88	0.04102	2.04	0.19694	2.04	0.44202	1.06	0.65409	1.066	0.8612	1.066	0.9931	1.04	0.93181
										9.89	0.04069	2.042	0.19826	2.042	0.44286	1.061	0.65521	1.067	0.8602	1.067	0.99389	1.041	0.93299
										9.9	0.0393	2.044	0.19914	2.044	0.44317	1.062	0.65521	1.068	0.8592	1.068	0.99419	1.042	0.93254
										9.91	0.03863	2.046	0.19984	2.046	0.44202	1.063	0.65562	1.069	0.8617	1.069	0.99389	1.043	0.93073
										9.92	0.03863	2.048	0.20011	2.048	0.44317	1.064	0.65378	1.07	0.8607	1.07	0.99606	1.044	0.93181
										9.93	0.03828	2.05	0.20019	2.05	0.44317	1.065	0.6545	1.071	0.8592	1.071	0.99675	1.045	0.93109
										9.94	0.03622	2.052	0.20019	2.052	0.44244	1.066	0.6545	1.072	0.8597	1.072	0.99675	1.046	0.93145
										9.95	0.03317	2.054	0.19949	2.054	0.44286	1.067	0.65521	1.073	0.8587	1.073	0.99783	1.047	0.93073
										9.96	0.03144	2.056	0.19852	2.056	0.44171	1.068	0.65297	1.074	0.8597	1.074	0.99606	1.048	0.93
										9.97	0.03109	2.058	0.20019	2.058	0.44171	1.069	0.65491	1.075	0.85857	1.075	0.99931	1.049	0.93145
										9.98	0.0287	2.06	0.20046	2.06	0.43973	1.07	0.65338	1.076	0.8592	1.076	0.99783	1.05	0.93109
										9.99	0.02666	2.062	0.19984	2.062	0.44088	1.071	0.65338	1.077	0.85757	1.077	1	1.051	0.93036
										10	0.02562	2.064	0.20019	2.064	0.43942	1.072	0.65409	1.078	0.85507	1.078	0.99852	1.052	0.93036
										10.01	0.0229	2.066	0.19949	2.066	0.439	1.073	0.65225	1.079	0.85507	1.079	0.99813	1.053	0.93073
										10.02	0.01949	2.068	0.20011	2.068	0.44088	1.074	0.65113	1.08	0.85244	1.08	0.99783	1.054	0.92964
										10.03	0.02018	2.07	0.20081	2.07	0.44088	1.075	0.65195	1.081	0.85307	1.081	0.99744	1.055	0.93109
										10.04	0.02221	2.072	0.20081	2.072	0.44056	1.076	0.65083	1.082	0.85194	1.082	0.99783	1.056	0.93073
										10.05	0.02427	2.074	0.20107	2.074	0.44202	1.077	0.65083	1.083	0.85044	1.083	0.99783	1.057	0.93036
										10.06	0.02666	2.076	0.20301	2.076	0.4439	1.078	0.65083	1.084	0.84882	1.084	0.99675	1.058	0.93073
										10.07	0.0277	2.078	0.20371	2.078	0.44432	1.079	0.65154	1.085	0.84882	1.085	0.99635	1.059	0.93181
										10.08	0.02699	2.08	0.20398	2.08	0.44619	1.08	0.65072	1.086	0.84582	1.086	0.99596	1.06	0.93217
										10.09	0.02562	2.082	0.20468	2.082	0.44703	1.081	0.6496	1.087	0.84482	1.087	0.99606	1.061	0.93263
										10.1	0.02564	2.084	0.20591	2.084	0.44661	1.082	0.64858	1.088	0.84369	1.088	0.99498	1.062	0.93263
										10.11	0.0229	2.086	0.2053	2.086	0.44964	1.083	0.65001	1.089	0.84169	1.089	0.99458	1.063	0.93217
										10.12	0.01879	2.088	0.20627	2.088	0.44932	1.084	0.6493	1.09	0.84069	1.09	0.99389	1.064	0.93299
										10.13	0.01469	2.09	0.20565	2.09	0.45047	1.085	0.64889	1.091	0.83969	1.091	0.99458	1.065	0.93226
										10.14	0.01471	2.092	0.20556	2.092	0.45193	1.086	0.6493	1.092	0.83906	1.092	0.99281	1.066	0.93408
										10.15	0.01845	2.094	0.20495	2.094	0.45235	1.087	0.64889	1.093	0.83906	1.093	0.9931	1.067	0.93371
										10.16	0.02496	2.096	0.20591	2.096	0.45349	1.088	0.6496	1.094	0.83706	1.094	0.9931	1.068	0.9348
										10.17	0.02938	2.098	0.2053	2.098	0.45422	1.089	0.64777	1.095	0.83606	1.095	0.99281	1.069	0.93299
										10.18	0.03042	2.1	0.20398	2.1	0.45422	1.09	0.65001	1.096	0.83656	1.096	0.9931	1.07	0.93371
										10.19	0.03109	2.102	0.2053	2.102	0.45537	1.091	0.64889	1.097	0.83606	1.097	0.99025	1.071	0.93562
										10.2	0.02905	2.104	0.20239	2.104	0.45506	1.092	0.64777	1.098	0.83394	1.098	0.99094	1.072	0.93516
										10.21	0.02562	2.106	0.20371	2.106	0.45506	1.093	0.64889	1.099	0.83344	1.099	0.99094	1.073	0.93552
										10.22	0.02392	2.108	0.20239	2.108	0.45537	1.094	0.64817	1.1	0.83394	1.1	0.98985	1.074	0.93589
										10.23	0.02562	2.11	0.20178	2.11	0.45235	1.095	0.64705	1.101	0.83394	1.101	0.98985	1.075	0.93634
										10.24	0.02938	2.112	0.20143	2.112	0.45162	1.096	0.64777	1.102	0.83394	1.102	0.98956	1.076	0.93634
										10.25	0.03317	2.114	0.20046	2.114	0.44964	1.097	0.64777	1.103	0.83344	1.103	0.98808	1.077	0.9367
										10.26	0.03418	2.116	0.19984	2.116	0.45047	1.098	0.64746	1.104	0.83394	1.104	0.98877	1.078	0.93706
										10.27	0.03416	2.118	0.19923	2.118	0.44776	1.099	0.64848	1.105	0.83244	1.105	0.9866	1.079	0.93779
										10.28	0.03281	2.12	0.19852	2.12	0.44661	1.1	0.64746	1.106	0.83344	1.106	0.98768	1.08	0.9367
										10.29	0.03248	2.122	0.19659	2.122	0.44619	1.101	0.64889	1.107	0.83506	1.107	0.98453	1.081	0.93779
										10.3	0.03042	2.124	0.19535	2.124	0.44432	1.102	0.64777	1.108	0.83394	1.108	0.98631	1.082	0.93706
										10.31	0.02699	2.126	0.19403	2.126	0.44161	1.103	0.64858	1.109	0.83444	1.109	0.98483	1.083	0.93706
										10.32	0.02427	2.128	0.1921	2.128	0.44161	1.104	0.64777	1.11	0.83556	1.11	0.98345	1.084	0.93888
										10.33	0.02392	2.13	0.19078	2.13	0.43827	1.105	0.64777	1.111	0.83556	1.111	0.98266	1.085	0.93815
										10.34	0.02496	2.132	0.19051	2.132	0.43597	1.106	0.64858	1.112	0.83556	1.112	0.98345	1.086	0.93743
										10.35	0.02735	2.134	0.18858	2.134	0.4318	1.107	0.64817	1.113	0.83856	1.113	0.98158	1.087	0.93851
										10.36	0.02938	2.136	0.18726	2.136	0.43139	1.108	0.6497	1.114	0.83756	1.114	0.98158	1.088	0.93743
										10.37	0.03248	2.138	0.18435	2.138	0.42492	1.109	0.65113	1.115	0.83969	1.115	0.9798	1.089	0.93743
										10.38	0.03452	2.14	0.18312	2.14	0.42294	1.11	0.65083	1.116	0.84119	1.116	0.97803	1.09	0.93743
										10.39	0.03589	2.142	0.18312	2.142	0.42148	1.111	0.65113	1.117	0.84319	1.117	0.97803	1.091	0.93743
										10.4	0.03863	2.144	0.18312	2.144	0.41731	1.112	0.65297	1.118	0.84369	1.118	0.97803	1.092	0.93634
										10.41	0.03896	2.146	0.18277	2.146	0.41502	1.113	0.65297	1.119	0.84319	1.119	0.97695	1.093	0.93552
										10.42	0.03828	2.148	0.18251	2.148	0.41084	1.114	0.6545	1.12	0.84469	1.12	0.97734	1.094	0.93552
										10.43	0.03794	2.15	0.18215	2.15	0.41084	1.115	0.65603	1.121	0.84782	1.121	0.97626	1.095	0.9367
										10.44	0.03759	2.152	0.18083	2.152	0.40855	1.116	0.65633	1.122	0.84782	1.122	0.97586	1.096	0.9348
										10.45	0.03828	2.154	0.18154	2.154	0.40813	1.117	0.65674	1.123	0.84782	1.123	0.97478	1.097	0.9348
										10.46	0.03724	2.156	0.18057	2.156	0.40626	1.118	0.65898	1.124	0.84982	1.124	0.97507	1.098	0.9348
										10.47	0.03726	2.158	0.1796	2.158	0.40886	1.119	0.65898	1.125	0.84932	1.125	0.97438	1.099	0.9348
										10.48	0.03624	2.16	0.17925	2.16	0.41084	1.12	0.65939	1.126	0.84932	1.126	0.97409	1.1	0.9348
										10.49	0.03794	2.162	0.1789	2.162	0.41189	1.121	0.66051	1.127	0.85294	1.127	0.97517	1.101	0.93335
										10.5	0.04135	2.164	0.1796	2.164	0.41502	1.122	0.66235	1.128	0.85294	1.128	0.97399	1.102	0.93408
										10.51	0.04476	2.166	0.17828	2.166	0.4196	1.123	0.66164	1.129	0.85457	1.129	0.9733	1.103	0.93408
										10.52	0.04684	2.168	0.17863	2.168	0.4219	1.124	0.66276	1.13	0.85395	1.13	0.97478	1.104	0.93444
										10.53	0.04684	2.17	0.17925	2.17	0.4245	1.125	0.665	1.131	0.85607	1.131	0.97438	1.105	0.9348
										10.54	0.04171	2.172	0.18119	2.172	0.43024	1.126	0.66347	1.132	0.85607	1.132	0.97507	1.106	0.93335
										10.55	0.03624	2.174	0.18154	2.174	0.43139	1.127	0.66571	1.133	0.85607	1.133	0.97438	1.107	0.93371
										10.56	0.03177	2.176	0.18277	2.176	0.43556	1.128	0.66459	1.134	0.85557	1.134	0.97478	1.108	0.93335
										10.57	0.02803	2.178	0.18409	2.178	0.43827	1.129	0.66714	1.135	0.85507	1.135	0.97517	1.109	0.93263
										10.58	0.02496	2.18	0.18471	2.18	0.43827	1.13	0.66826	1.136	0.8582	1.136	0.97616	1.11	0.93263
										10.59	0.02598	2.182	0.18726	2.182	0.439	1.131	0.66684	1.137	0.85707	1.137	0.97586	1.111	0.93408
										10.6	0.02803	2.184	0.18893	2.184	0.43973	1.132	0.66939	1.138	0.85557	1.138	0.97724	1.112	0.93299
										10.61	0.02974	2.186	0.18955	2.186	0.43827	1.133	0.66979	1.139	0.85457	1.139	0.97695	1.113	0.93335
										10.62	0.03383	2.188	0.18893	2.188	0.4367	1.134	0.67092	1.14	0.85607	1.14	0.97695	1.114	0.93408
										10.63	0.03863	2.19	0.1899	2.19	0.43597	1.135	0.67204	1.141	0.85357	1.141	0.97764	1.115	0.93408
										10.64	0.04069	2.192	0.19051	2.192	0.43285	1.136	0.67204	1.142	0.85507	1.142	0.97695	1.116	0.93562
										10.65	0.03998	2.194	0.18955	2.194	0.43024	1.137	0.67275	1.143	0.85244	1.143	0.97764	1.117	0.93634
										10.66	0.03589	2.196	0.18823	2.196	0.4268	1.138	0.67428	1.144	0.85094	1.144	0.97803	1.118	0.93552
										10.67	0.02974	2.198	0.18787	2.198	0.42148	1.139	0.67387	1.145	0.84944	1.145	0.97941	1.119	0.93743
										10.68	0.02631	2.2	0.18761	2.2	0.41877	1.14	0.67347	1.146	0.85044	1.146	0.9798	1.12	0.93516
										10.69	0.02631	2.202	0.18603	2.202	0.4146	1.141	0.67499	1.147	0.84944	1.147	0.9798	1.121	0.93779
										10.7	0.02938	2.204	0.18532	2.204	0.41157	1.142	0.67459	1.148	0.84732	1.148	0.97941	1.122	0.93779
										10.71	0.03177	2.206	0.18506	2.206	0.40699	1.143	0.6754	1.149	0.84782	1.149	0.9802	1.123	0.93851
										10.72	0.03383	2.208	0.18339	2.208	0.40469	1.144	0.67683	1.15	0.84782	1.15	0.9802	1.124	0.94005
										10.73	0.03248	2.21	0.18277	2.21	0.40052	1.145	0.67683	1.151	0.84632	1.151	0.9802	1.125	0.94005
										10.74	0.02905	2.212	0.18277	2.212	0.39864	1.146	0.67612	1.152	0.84682	1.152	0.98128	1.126	0.94005
										10.75	0.02257	2.214	0.18374	2.214	0.39666	1.147	0.67652	1.153	0.84632	1.153	0.9798	1.127	0.94078
										10.76	0.01743	2.216	0.18312	2.216	0.39666	1.148	0.67765	1.154	0.84532	1.154	0.98089	1.128	0.94232
										10.77	0.01675	2.218	0.18409	2.218	0.39552	1.149	0.67571	1.155	0.84482	1.155	0.98049	1.129	0.9434
										10.78	0.01914	2.22	0.18409	2.22	0.39625	1.15	0.67683	1.156	0.84532	1.156	0.9798	1.13	0.9434
										10.79	0.02323	2.222	0.18277	2.222	0.39625	1.151	0.67612	1.157	0.84482	1.157	0.98128	1.131	0.94449
										10.8	0.02974	2.224	0.18312	2.224	0.39708	1.152	0.67612	1.158	0.84369	1.158	0.97833	1.132	0.94594
										10.81	0.03589	2.226	0.18277	2.226	0.39864	1.153	0.6754	1.159	0.84632	1.159	0.98128	1.133	0.94712
										10.82	0.03794	2.228	0.18312	2.228	0.39979	1.154	0.67795	1.16	0.84732	1.16	0.98089	1.134	0.9482
										10.83	0.03726	2.23	0.18242	2.23	0.40167	1.155	0.67724	1.161	0.84782	1.161	0.9802	1.135	0.94856
										10.84	0.03485	2.232	0.18083	2.232	0.40584	1.156	0.67765	1.162	0.84782	1.162	0.97941	1.136	0.94929
										10.85	0.03144	2.234	0.18048	2.234	0.40855	1.157	0.67765	1.163	0.84782	1.163	0.97911	1.137	0.95155
										10.86	0.02768	2.236	0.18048	2.236	0.41074	1.158	0.67907	1.164	0.84994	1.164	0.97911	1.138	0.95264
										10.87	0.02529	2.238	0.17925	2.238	0.41418	1.159	0.67989	1.165	0.84894	1.165	0.9802	1.139	0.95454
										10.88	0.02631	2.24	0.17863	2.24	0.41762	1.16	0.67948	1.166	0.84994	1.166	0.97941	1.14	0.95382
										10.89	0.02938	2.242	0.17828	2.242	0.42106	1.161	0.67907	1.167	0.85357	1.167	0.97872	1.141	0.95717
										10.9	0.03416	2.244	0.17767	2.244	0.42419	1.162	0.6802	1.168	0.85357	1.168	0.97803	1.142	0.95717
										10.91	0.03965	2.246	0.17828	2.246	0.42638	1.163	0.68101	1.169	0.85607	1.169	0.97724	1.143	0.95934
										10.92	0.04272	2.248	0.1767	2.248	0.42868	1.164	0.68101	1.17	0.8577	1.17	0.97764	1.144	0.96052
										10.93	0.04135	2.25	0.17731	2.25	0.4317	1.165	0.68213	1.171	0.8577	1.171	0.97872	1.145	0.9616
										10.94	0.03863	2.252	0.17696	2.252	0.43253	1.166	0.68315	1.172	0.8592	1.172	0.97803	1.146	0.96242
										10.95	0.03657	2.254	0.17828	2.254	0.43483	1.167	0.68468	1.173	0.8622	1.173	0.97911	1.147	0.96314
										10.96	0.03657	2.256	0.1767	2.256	0.4367	1.168	0.68438	1.174	0.86332	1.174	0.97764	1.148	0.96387
										10.97	0.03624	2.258	0.1767	2.258	0.43743	1.169	0.6854	1.175	0.86282	1.175	0.97833	1.149	0.96387
										10.98	0.03383	2.26	0.1767	2.26	0.4367	1.17	0.68652	1.176	0.86582	1.176	0.97833	1.15	0.96459
										10.99	0.03009	2.262	0.17599	2.262	0.439	1.171	0.68652	1.177	0.86733	1.177	0.97764	1.151	0.96794
										11	0.02664	2.264	0.17731	2.264	0.43942	1.172	0.68733	1.178	0.86945	1.178	0.97833	1.152	0.96604
										11.01	0.02529	2.266	0.17538	2.266	0.43785	1.173	0.68846	1.179	0.86995	1.179	0.97764	1.153	0.96677
										11.02	0.02392	2.268	0.17635	2.268	0.43942	1.174	0.68846	1.18	0.87145	1.18	0.97764	1.154	0.96604
										11.03	0.02356	2.27	0.17573	2.27	0.43785	1.175	0.68948	1.181	0.87145	1.181	0.97842	1.155	0.96722
										11.04	0.02257	2.272	0.17538	2.272	0.4367	1.176	0.69141	1.182	0.87258	1.182	0.97695	1.156	0.96604
										11.05	0.02153	2.274	0.17476	2.274	0.43556	1.177	0.69029	1.183	0.87608	1.183	0.97655	1.157	0.96722
										11.06	0.02051	2.276	0.17476	2.276	0.43556	1.178	0.69182	1.184	0.87308	1.184	0.97586	1.158	0.96722
										11.07	0.02051	2.278	0.17406	2.278	0.43399	1.179	0.69213	1.185	0.87508	1.185	0.97655	1.159	0.96649
										11.08	0.02598	2.28	0.17538	2.28	0.43368	1.18	0.69213	1.186	0.87608	1.186	0.97655	1.16	0.96649
										11.09	0.03248	2.282	0.17415	2.282	0.43024	1.181	0.69294	1.187	0.8782	1.187	0.97695	1.161	0.96649
										11.1	0.03724	2.284	0.17599	2.284	0.42795	1.182	0.69325	1.188	0.8787	1.188	0.97547	1.162	0.96532
										11.11	0.03863	2.286	0.17476	2.286	0.42868	1.183	0.69366	1.189	0.8772	1.189	0.97586	1.163	0.96613
										11.12	0.03759	2.288	0.17538	2.288	0.42607	1.184	0.69325	1.19	0.88083	1.19	0.97517	1.164	0.96459
										11.13	0.03624	2.29	0.17635	2.29	0.42336	1.185	0.69294	1.191	0.8777	1.191	0.97626	1.165	0.96459
										11.14	0.03485	2.292	0.17696	2.292	0.42336	1.186	0.69406	1.192	0.8782	1.192	0.97547	1.166	0.96242
										11.15	0.03863	2.294	0.17767	2.294	0.41992	1.187	0.69254	1.193	0.8792	1.193	0.97695	1.167	0.96242
										11.16	0.0441	2.296	0.17731	2.296	0.41992	1.188	0.69366	1.194	0.8767	1.194	0.97507	1.168	0.96124
										11.17	0.05025	2.298	0.17828	2.298	0.41804	1.189	0.69294	1.195	0.8777	1.195	0.97547	1.169	0.95862
										11.18	0.0523	2.3	0.17951	2.3	0.41762	1.19	0.69213	1.196	0.8762	1.196	0.97478	1.17	0.95862
										11.19	0.04887	2.302	0.18022	2.302	0.41575	1.191	0.69325	1.197	0.8767	1.197	0.97586	1.171	0.95825
										11.2	0.04102	2.304	0.18119	2.304	0.41648	1.192	0.69182	1.198	0.87408	1.198	0.97478	1.172	0.95717
										11.21	0.03111	2.306	0.18048	2.306	0.41533	1.193	0.69182	1.199	0.87508	1.199	0.97547	1.173	0.95681
										11.22	0.02221	2.308	0.18119	2.308	0.4146	1.194	0.69213	1.2	0.87308	1.2	0.97517	1.174	0.95418
										11.23	0.01879	2.31	0.18251	2.31	0.41303	1.195	0.69213	1.201	0.87095	1.201	0.97517	1.175	0.95382
										11.24	0.01949	2.312	0.18312	2.312	0.41533	1.196	0.69141	1.202	0.86995	1.202	0.97438	1.176	0.95228
										11.25	0.02188	2.314	0.18409	2.314	0.41429	1.197	0.69101	1.203	0.87095	1.203	0.97586	1.177	0.9501
										11.26	0.02392	2.316	0.18603	2.316	0.41314	1.198	0.68988	1.204	0.86945	1.204	0.97369	1.178	0.94856
										11.27	0.02562	2.318	0.18664	2.318	0.41345	1.199	0.68988	1.205	0.86582	1.205	0.97438	1.179	0.94856
										11.28	0.02735	2.32	0.18858	2.32	0.41387	1.2	0.69101	1.206	0.86733	1.206	0.97369	1.18	0.94603
										11.29	0.03075	2.322	0.19051	2.322	0.41272	1.201	0.68846	1.207	0.8622	1.207	0.973	1.181	0.94521
										11.3	0.03555	2.324	0.19307	2.324	0.4123	1.202	0.68988	1.208	0.8617	1.208	0.97222	1.182	0.94485
										11.31	0.03863	2.326	0.19465	2.326	0.41502	1.203	0.68876	1.209	0.8597	1.209	0.97044	1.183	0.94449
										11.32	0.03863	2.328	0.19694	2.328	0.41387	1.204	0.68764	1.21	0.85757	1.21	0.97222	1.184	0.94195
										11.33	0.03863	2.33	0.20081	2.33	0.4146	1.205	0.68733	1.211	0.85607	1.211	0.97153	1.185	0.94186
										11.34	0.03863	2.332	0.20204	2.332	0.41533	1.206	0.68693	1.212	0.85457	1.212	0.96975	1.186	0.94114
										11.35	0.03896	2.334	0.20336	2.334	0.41648	1.207	0.6854	1.213	0.85194	1.213	0.96936	1.187	0.94005
										11.36	0.04306	2.336	0.20723	2.336	0.41648	1.208	0.6858	1.214	0.85044	1.214	0.96867	1.188	0.93851
										11.37	0.0475	2.338	0.21014	2.338	0.41773	1.209	0.68509	1.215	0.84682	1.215	0.96798	1.189	0.93815
										11.38	0.05126	2.34	0.21304	2.34	0.41804	1.21	0.68468	1.216	0.84582	1.216	0.96828	1.19	0.9367
										11.39	0.05262	2.342	0.21401	2.342	0.41648	1.211	0.68397	1.217	0.84682	1.217	0.9665	1.191	0.93598
										11.4	0.05058	2.344	0.21427	2.344	0.41575	1.212	0.68315	1.218	0.84219	1.218	0.9668	1.192	0.93552
										11.41	0.04613	2.346	0.21524	2.346	0.41689	1.213	0.68173	1.219	0.84219	1.219	0.96502	1.193	0.9348
										11.42	0.04306	2.348	0.21621	2.348	0.41533	1.214	0.68132	1.22	0.84119	1.22	0.96433	1.194	0.93299
										11.43	0.04135	2.35	0.21498	2.35	0.41762	1.215	0.68213	1.221	0.84019	1.221	0.96325	1.195	0.93226
										11.44	0.04135	2.352	0.21524	2.352	0.41616	1.216	0.6806	1.222	0.83656	1.222	0.96217	1.196	0.93181
										11.45	0.04031	2.354	0.21234	2.354	0.41616	1.217	0.6806	1.223	0.83856	1.223	0.96217	1.197	0.93145
										11.46	0.03863	2.356	0.21075	2.356	0.41616	1.218	0.67948	1.224	0.83544	1.224	0.96108	1.198	0.93263
										11.47	0.03724	2.358	0.20847	2.358	0.41429	1.219	0.67948	1.225	0.83244	1.225	0.96	1.199	0.93036
										11.48	0.03863	2.36	0.20591	2.36	0.41762	1.22	0.67877	1.226	0.82981	1.226	0.96039	1.2	0.93
										11.49	0.04171	2.362	0.20398	2.362	0.41616	1.221	0.67877	1.227	0.82831	1.227	0.96	1.201	0.93036
										11.5	0.04341	2.364	0.20143	2.364	0.41689	1.222	0.67683	1.228	0.82831	1.228	0.95961	1.202	0.92964
										11.51	0.04237	2.366	0.19791	2.366	0.41762	1.223	0.67795	1.229	0.82669	1.229	0.96	1.203	0.92882
										11.52	0.0393	2.368	0.195	2.368	0.41846	1.224	0.67795	1.23	0.82618	1.23	0.95892	1.204	0.9281
										11.53	0.03726	2.37	0.19342	2.37	0.4196	1.225	0.67795	1.231	0.82368	1.231	0.95961	1.205	0.93
										11.54	0.03589	2.372	0.18893	2.372	0.42148	1.226	0.67724	1.232	0.82318	1.232	0.96039	1.206	0.92964
										11.55	0.03624	2.374	0.18664	2.374	0.42221	1.227	0.67795	1.233	0.82118	1.233	0.96108	1.207	0.93
										11.56	0.0393	2.376	0.18506	2.376	0.4245	1.228	0.67877	1.234	0.81956	1.234	0.96069	1.208	0.93073
										11.57	0.04445	2.378	0.18312	2.378	0.42565	1.229	0.67724	1.235	0.81806	1.235	0.96	1.209	0.93109
										11.58	0.04784	2.38	0.18154	2.38	0.42951	1.23	0.67683	1.236	0.81656	1.236	0.96069	1.21	0.93109
										11.59	0.04819	2.382	0.1789	2.382	0.43024	1.231	0.67907	1.237	0.81706	1.237	0.96217	1.211	0.93263
										11.6	0.04445	2.384	0.1789	2.384	0.43253	1.232	0.67795	1.238	0.81656	1.238	0.96177	1.212	0.93109
										11.61	0.04067	2.386	0.17925	2.386	0.4341	1.233	0.67877	1.239	0.81343	1.239	0.96365	1.213	0.93226
										11.62	0.03863	2.388	0.17863	2.388	0.43441	1.234	0.67877	1.24	0.81343	1.24	0.96473	1.214	0.93335
										11.63	0.03589	2.39	0.17925	2.39	0.43556	1.235	0.67795	1.241	0.81343	1.241	0.96365	1.215	0.93263
										11.64	0.0335	2.392	0.17987	2.392	0.43556	1.236	0.67989	1.242	0.81243	1.242	0.96502	1.216	0.93263
										11.65	0.03075	2.394	0.18215	2.394	0.43597	1.237	0.67989	1.243	0.81193	1.243	0.9665	1.217	0.93408
										11.66	0.02938	2.396	0.18312	2.396	0.43629	1.238	0.67795	1.244	0.8103	1.244	0.9665	1.218	0.93516
										11.67	0.0287	2.398	0.18339	2.398	0.43514	1.239	0.67765	1.245	0.8093	1.245	0.96719	1.219	0.93634
										11.68	0.02664	2.4	0.18409	2.4	0.43483	1.24	0.67795	1.246	0.8098	1.246	0.96828	1.22	0.93598
										11.69	0.02392	2.402	0.18435	2.402	0.43483	1.241	0.67795	1.247	0.8088	1.247	0.96828	1.221	0.93634
										11.7	0.02188	2.404	0.18664	2.404	0.43326	1.242	0.67683	1.248	0.8103	1.248	0.96828	1.222	0.93779
										11.71	0.02188	2.406	0.18567	2.406	0.4341	1.243	0.67724	1.249	0.8083	1.249	0.96828	1.223	0.93779
										11.72	0.02359	2.408	0.18629	2.408	0.43597	1.244	0.67571	1.25	0.8098	1.25	0.97015	1.224	0.93779
										11.73	0.0229	2.41	0.18699	2.41	0.43368	1.245	0.67499	1.251	0.8108	1.251	0.96906	1.225	0.94005
										11.74	0.0229	2.412	0.18726	2.412	0.43368	1.246	0.67459	1.252	0.8098	1.252	0.96936	1.226	0.93924
										11.75	0.02392	2.414	0.18858	2.414	0.43295	1.247	0.6754	1.253	0.8113	1.253	0.96975	1.227	0.93969
										11.76	0.02699	2.416	0.18823	2.416	0.43295	1.248	0.67387	1.254	0.8103	1.254	0.97113	1.228	0.94005
										11.77	0.03009	2.418	0.1899	2.418	0.4317	1.249	0.67387	1.255	0.8103	1.255	0.96975	1.229	0.94114
										11.78	0.03485	2.42	0.18955	2.42	0.43212	1.25	0.67428	1.256	0.8118	1.256	0.97044	1.23	0.9415
										11.79	0.03896	2.422	0.18981	2.422	0.43024	1.251	0.67347	1.257	0.81293	1.257	0.97084	1.231	0.9415
										11.8	0.03896	2.424	0.19051	2.424	0.42909	1.252	0.67204	1.258	0.81243	1.258	0.97044	1.232	0.94268
										11.81	0.03655	2.426	0.1921	2.426	0.42826	1.253	0.67204	1.259	0.81243	1.259	0.97084	1.233	0.94223
										11.82	0.03317	2.428	0.1921	2.428	0.42753	1.254	0.67092	1.26	0.81293	1.26	0.96897	1.234	0.94304
										11.83	0.02836	2.43	0.19271	2.43	0.42753	1.255	0.67163	1.261	0.81443	1.261	0.96975	1.235	0.94377
										11.84	0.02598	2.432	0.19403	2.432	0.4268	1.256	0.66908	1.262	0.81493	1.262	0.96936	1.236	0.9434
										11.85	0.02666	2.434	0.19465	2.434	0.4268	1.257	0.66755	1.263	0.81543	1.263	0.96828	1.237	0.94413
										11.86	0.03075	2.436	0.19562	2.436	0.4268	1.258	0.66796	1.264	0.81706	1.264	0.96936	1.238	0.94449
										11.87	0.03828	2.438	0.19535	2.438	0.42753	1.259	0.66714	1.265	0.81656	1.265	0.96788	1.239	0.94558
										11.88	0.04613	2.44	0.19632	2.44	0.42909	1.26	0.66378	1.266	0.81706	1.266	0.96867	1.24	0.94558
										11.89	0.05025	2.442	0.19597	2.442	0.43097	1.261	0.66571	1.267	0.81806	1.267	0.96936	1.241	0.94521
										11.9	0.04991	2.444	0.19852	2.444	0.43139	1.262	0.66153	1.268	0.82006	1.268	0.96897	1.242	0.94558
										11.91	0.04852	2.446	0.19826	2.446	0.43483	1.263	0.66266	1.269	0.82056	1.269	0.96719	1.243	0.94748
										11.92	0.04511	2.448	0.19887	2.448	0.43514	1.264	0.66082	1.27	0.82056	1.27	0.96897	1.244	0.94521
										11.93	0.04135	2.45	0.19949	2.45	0.43743	1.265	0.66041	1.271	0.82006	1.271	0.96759	1.245	0.94639
										11.94	0.03759	2.452	0.19949	2.452	0.43827	1.266	0.65898	1.272	0.82106	1.272	0.96788	1.246	0.94558
										11.95	0.03655	2.454	0.19914	2.454	0.43827	1.267	0.65715	1.273	0.82118	1.273	0.96828	1.247	0.94675
										11.96	0.03863	2.456	0.19755	2.456	0.44056	1.268	0.65562	1.274	0.82368	1.274	0.96798	1.248	0.94594
										11.97	0.03965	2.458	0.19791	2.458	0.44202	1.269	0.65603	1.275	0.82218	1.275	0.96719	1.249	0.94485
										11.98	0.03963	2.46	0.19694	2.46	0.4439	1.27	0.65338	1.276	0.82318	1.276	0.96759	1.25	0.94521
										11.99	0.04033	2.462	0.19632	2.462	0.44275	1.271	0.65409	1.277	0.82268	1.277	0.96788	1.251	0.94485
										12	0.0393	2.464	0.19562	2.464	0.4439	1.272	0.65297	1.278	0.82468	1.278	0.96828	1.252	0.94449
										12.01	0.03657	2.466	0.19403	2.466	0.44432	1.273	0.65154	1.279	0.82268	1.279	0.96936	1.253	0.9434
										12.02	0.0335	2.468	0.19245	2.468	0.444	1.274	0.6497	1.28	0.82368	1.28	0.96897	1.254	0.94223
										12.03	0.02905	2.47	0.19113	2.47	0.44317	1.275	0.6493	1.281	0.82056	1.281	0.96867	1.255	0.94295
										12.04	0.02664	2.472	0.18955	2.472	0.44088	1.276	0.64858	1.282	0.82268	1.282	0.96975	1.256	0.94186
										12.05	0.0287	2.474	0.18893	2.474	0.44088	1.277	0.64777	1.283	0.82056	1.283	0.97084	1.257	0.94078
										12.06	0.03213	2.476	0.18761	2.476	0.44171	1.278	0.64593	1.284	0.82156	1.284	0.97192	1.258	0.94041
										12.07	0.03177	2.478	0.18603	2.478	0.44129	1.279	0.64481	1.285	0.81956	1.285	0.97192	1.259	0.94041
										12.08	0.02699	2.48	0.18532	2.48	0.44015	1.28	0.64563	1.286	0.81956	1.286	0.97222	1.26	0.93851
										12.09	0.02153	2.482	0.18471	2.482	0.43973	1.281	0.64328	1.287	0.82056	1.287	0.97409	1.261	0.93815
										12.1	0.0212	2.484	0.18339	2.484	0.43858	1.282	0.64369	1.288	0.81856	1.288	0.9733	1.262	0.93933
										12.11	0.02598	2.486	0.18312	2.486	0.43942	1.283	0.64328	1.289	0.81856	1.289	0.9733	1.263	0.9386
										12.12	0.03213	2.488	0.18277	2.488	0.43858	1.284	0.64297	1.29	0.81706	1.29	0.97438	1.264	0.93706
										12.13	0.03965	2.49	0.18083	2.49	0.43712	1.285	0.64073	1.291	0.81593	1.291	0.97438	1.265	0.9367
										12.14	0.04443	2.492	0.17951	2.492	0.43629	1.286	0.64114	1.292	0.81443	1.292	0.97616	1.266	0.93706
										12.15	0.04511	2.494	0.17987	2.494	0.43514	1.287	0.63961	1.293	0.81343	1.293	0.97833	1.267	0.93706
										12.16	0.04067	2.496	0.17731	2.496	0.43525	1.288	0.63991	1.294	0.81393	1.294	0.97764	1.268	0.93743
										12.17	0.03589	2.498	0.17793	2.498	0.43483	1.289	0.6392	1.295	0.8118	1.295	0.97724	1.269	0.93634
										12.18	0.03213	2.5	0.17696	2.5	0.43326	1.29	0.63808	1.296	0.8113	1.296	0.97941	1.27	0.9367
										12.19	0.02938	2.502	0.17573	2.502	0.43253	1.291	0.63777	1.297	0.8083	1.297	0.98049	1.271	0.93552
										12.2	0.02664	2.504	0.17538	2.504	0.43326	1.292	0.63849	1.298	0.8093	1.298	0.9798	1.272	0.93634
										12.21	0.02392	2.506	0.17415	2.506	0.43368	1.293	0.63777	1.299	0.80618	1.299	0.98158	1.273	0.93589
										12.22	0.02496	2.508	0.17441	2.508	0.43326	1.294	0.63696	1.3	0.80768	1.3	0.98049	1.274	0.93634
										12.23	0.02803	2.51	0.17538	2.51	0.43253	1.295	0.63777	1.301	0.80718	1.301	0.98158	1.275	0.9367
										12.24	0.03317	2.512	0.17441	2.512	0.43253	1.296	0.63665	1.302	0.80768	1.302	0.98305	1.276	0.93706
										12.25	0.03624	2.514	0.17476	2.514	0.43326	1.297	0.63665	1.303	0.80618	1.303	0.98345	1.277	0.93779
										12.26	0.03589	2.516	0.17476	2.516	0.43212	1.298	0.63624	1.304	0.80718	1.304	0.98345	1.278	0.93779
										12.27	0.03452	2.518	0.17503	2.518	0.43295	1.299	0.63736	1.305	0.80568	1.305	0.98483	1.279	0.93706
										12.28	0.03452	2.52	0.17476	2.52	0.43368	1.3	0.63808	1.306	0.80618	1.306	0.98483	1.28	0.93779
										12.29	0.03555	2.522	0.17406	2.522	0.43253	1.301	0.63879	1.307	0.80668	1.307	0.98522	1.281	0.93851
										12.3	0.03657	2.524	0.17441	2.524	0.4318	1.302	0.63849	1.308	0.80668	1.308	0.98522	1.282	0.93897
										12.31	0.03555	2.526	0.17476	2.526	0.43097	1.303	0.63961	1.309	0.80618	1.309	0.98483	1.283	0.93969
										12.32	0.03281	2.528	0.17538	2.528	0.43024	1.304	0.64073	1.31	0.80518	1.31	0.98453	1.284	0.94005
										12.33	0.02905	2.53	0.17283	2.53	0.42951	1.305	0.64144	1.311	0.80718	1.311	0.98414	1.285	0.94114
										12.34	0.0287	2.532	0.17599	2.532	0.42836	1.306	0.64144	1.312	0.80468	1.312	0.98345	1.286	0.94259
										12.35	0.03248	2.534	0.17406	2.534	0.4268	1.307	0.6441	1.313	0.80418	1.313	0.98522	1.287	0.94186
										12.36	0.04102	2.536	0.17599	2.536	0.4245	1.308	0.64552	1.314	0.80368	1.314	0.98266	1.288	0.9415
										12.37	0.05023	2.538	0.17511	2.538	0.42377	1.309	0.6441	1.315	0.8073	1.315	0.98236	1.289	0.94377
										12.38	0.05434	2.54	0.1767	2.54	0.42106	1.31	0.64481	1.316	0.80518	1.316	0.98374	1.29	0.94377
										12.39	0.05469	2.542	0.1767	2.542	0.41877	1.311	0.64777	1.317	0.80668	1.317	0.98305	1.291	0.94413
										12.4	0.05091	2.544	0.17731	2.544	0.41804	1.312	0.64858	1.318	0.80518	1.318	0.98305	1.292	0.94521
										12.41	0.04717	2.546	0.1796	2.546	0.41648	1.313	0.65083	1.319	0.80305	1.319	0.98197	1.293	0.94521
										12.42	0.04341	2.548	0.1796	2.548	0.41491	1.314	0.65154	1.32	0.80518	1.32	0.98158	1.294	0.94639
										12.43	0.04171	2.55	0.18119	2.55	0.41345	1.315	0.65225	1.321	0.80468	1.321	0.98197	1.295	0.9482
										12.44	0.04102	2.552	0.18312	2.552	0.41272	1.316	0.65378	1.322	0.80368	1.322	0.9802	1.296	0.94893
										12.45	0.04135	2.554	0.18409	2.554	0.41303	1.317	0.65786	1.323	0.80418	1.323	0.97872	1.297	0.9482
										12.46	0.0427	2.556	0.18532	2.556	0.41272	1.318	0.65858	1.324	0.80568	1.324	0.98049	1.298	0.9501
										12.47	0.0441	2.558	0.18506	2.558	0.41043	1.319	0.65827	1.325	0.80468	1.325	0.97911	1.299	0.95155
										12.48	0.0441	2.56	0.18603	2.56	0.40959	1.32	0.66082	1.326	0.80418	1.326	0.97803	1.3	0.95155
										12.49	0.04204	2.562	0.18699	2.562	0.40886	1.321	0.66306	1.327	0.80518	1.327	0.97803	1.301	0.95309
										12.5	0.04033	2.564	0.18603	2.564	0.40886	1.322	0.66459	1.328	0.80418	1.328	0.97724	1.302	0.95345
										12.51	0.03691	2.566	0.18823	2.566	0.40657	1.323	0.66684	1.329	0.80468	1.329	0.97655	1.303	0.95382
										12.52	0.03383	2.568	0.18726	2.568	0.40657	1.324	0.66908	1.33	0.80618	1.33	0.97507	1.304	0.9549
										12.53	0.03111	2.57	0.18761	2.57	0.40584	1.325	0.67092	1.331	0.80568	1.331	0.97695	1.305	0.95681
										12.54	0.02974	2.572	0.18761	2.572	0.40355	1.326	0.67163	1.332	0.80518	1.332	0.97369	1.306	0.95789
										12.55	0.03042	2.574	0.18664	2.574	0.40469	1.327	0.67459	1.333	0.80568	1.333	0.97478	1.307	0.95907
										12.56	0.03042	2.576	0.18603	2.576	0.40282	1.328	0.6754	1.334	0.80668	1.334	0.9733	1.308	0.96052
										12.57	0.0287	2.578	0.18471	2.578	0.40282	1.329	0.67948	1.335	0.8078	1.335	0.973	1.309	0.96052
										12.58	0.02836	2.58	0.18339	2.58	0.40282	1.33	0.67989	1.336	0.8078	1.336	0.97369	1.31	0.96052
										12.59	0.02699	2.582	0.18119	2.582	0.40355	1.331	0.6806	1.337	0.8078	1.337	0.97232	1.311	0.96124
										12.6	0.02462	2.584	0.17925	2.584	0.40542	1.332	0.68356	1.338	0.8088	1.338	0.97113	1.312	0.96278
										12.61	0.0246	2.586	0.1767	2.586	0.40542	1.333	0.68652	1.339	0.8093	1.339	0.97084	1.313	0.96052
										12.62	0.02462	2.588	0.17476	2.588	0.40542	1.334	0.68427	1.34	0.8083	1.34	0.97044	1.314	0.9616
										12.63	0.02221	2.59	0.17344	2.59	0.40699	1.335	0.68693	1.341	0.8098	1.341	0.97044	1.315	0.96314
										12.64	0.02018	2.592	0.17151	2.592	0.40928	1.336	0.68988	1.342	0.8103	1.342	0.97044	1.316	0.96278
										12.65	0.01914	2.594	0.16992	2.594	0.4097	1.337	0.6907	1.343	0.8118	1.343	0.97044	1.317	0.9616
										12.66	0.02018	2.596	0.1686	2.596	0.41303	1.338	0.69141	1.344	0.8118	1.344	0.97044	1.318	0.9616
										12.67	0.02427	2.598	0.16834	2.598	0.41502	1.339	0.69294	1.345	0.8118	1.345	0.97005	1.319	0.95979
										12.68	0.03009	2.6	0.16702	2.6	0.41762	1.34	0.69508	1.346	0.81243	1.346	0.96975	1.32	0.96124
										12.69	0.03452	2.602	0.16605	2.602	0.42033	1.341	0.69294	1.347	0.81493	1.347	0.97153	1.321	0.96016
										12.7	0.03759	2.604	0.16447	2.604	0.42263	1.342	0.69621	1.348	0.81443	1.348	0.97084	1.322	0.95898
										12.71	0.0383	2.606	0.16473	2.606	0.42607	1.343	0.69549	1.349	0.81493	1.349	0.96975	1.323	0.95825
										12.72	0.03416	2.608	0.16508	2.608	0.42868	1.344	0.69621	1.35	0.81543	1.35	0.96897	1.324	0.95681
										12.73	0.03007	2.61	0.16376	2.61	0.42909	1.345	0.69621	1.351	0.81606	1.351	0.97084	1.325	0.9549
										12.74	0.02598	2.612	0.16473	2.612	0.43097	1.346	0.69621	1.352	0.81706	1.352	0.96975	1.326	0.95527
										12.75	0.02699	2.614	0.16447	2.614	0.43212	1.347	0.69702	1.353	0.81806	1.353	0.97113	1.327	0.9549
										12.76	0.0335	2.616	0.16473	2.616	0.43285	1.348	0.69661	1.354	0.82318	1.354	0.96936	1.328	0.95309
										12.77	0.04171	2.618	0.16482	2.618	0.43556	1.349	0.69702	1.355	0.82268	1.355	0.97044	1.329	0.95228
										12.78	0.04511	2.62	0.16508	2.62	0.43597	1.35	0.69621	1.356	0.82218	1.356	0.97005	1.33	0.95047
										12.79	0.04272	2.622	0.16667	2.622	0.43743	1.351	0.69621	1.357	0.82368	1.357	0.96975	1.331	0.94974
										12.8	0.04067	2.624	0.16667	2.624	0.43754	1.352	0.69549	1.358	0.82631	1.358	0.973	1.332	0.94856
										12.81	0.03655	2.626	0.16763	2.626	0.43785	1.353	0.6959	1.359	0.82518	1.359	0.97153	1.333	0.94938
										12.82	0.03248	2.628	0.16895	2.628	0.439	1.354	0.69478	1.36	0.82568	1.36	0.97113	1.334	0.94748
										12.83	0.02872	2.63	0.16992	2.63	0.44046	1.355	0.69478	1.361	0.82831	1.361	0.97222	1.335	0.94748
										12.84	0.02836	2.632	0.17186	2.632	0.44161	1.356	0.69549	1.362	0.83194	1.362	0.97222	1.336	0.94485
										12.85	0.03042	2.634	0.17441	2.634	0.44129	1.357	0.69325	1.363	0.83031	1.363	0.97192	1.337	0.94413
										12.86	0.03248	2.636	0.17696	2.636	0.44286	1.358	0.69284	1.364	0.83294	1.364	0.9733	1.338	0.94567
										12.87	0.03248	2.638	0.17767	2.638	0.44359	1.359	0.69284	1.365	0.83394	1.365	0.97182	1.339	0.94485
										12.88	0.02905	2.64	0.1789	2.64	0.44432	1.36	0.69213	1.366	0.83706	1.366	0.97261	1.34	0.94413
										12.89	0.02666	2.642	0.18022	2.642	0.44546	1.361	0.69172	1.367	0.83856	1.367	0.9733	1.341	0.94259
										12.9	0.02631	2.644	0.18409	2.644	0.44473	1.362	0.69213	1.368	0.83906	1.368	0.9733	1.342	0.9415
										12.91	0.02735	2.646	0.18567	2.646	0.44703	1.363	0.69029	1.369	0.84019	1.369	0.97291	1.343	0.9415
										12.92	0.03177	2.648	0.18955	2.648	0.44734	1.364	0.69029	1.37	0.84319	1.37	0.97369	1.344	0.94078
										12.93	0.03452	2.65	0.19051	2.65	0.44734	1.365	0.68958	1.371	0.84482	1.371	0.9733	1.345	0.93969
										12.94	0.03383	2.652	0.19403	2.652	0.44964	1.366	0.68876	1.372	0.84482	1.372	0.97261	1.346	0.94005
										12.95	0.03075	2.654	0.19659	2.654	0.44964	1.367	0.68876	1.373	0.84632	1.373	0.97369	1.347	0.93815
										12.96	0.0287	2.656	0.19887	2.656	0.44964	1.368	0.68805	1.374	0.84894	1.374	0.97369	1.348	0.93897
										12.97	0.02938	2.658	0.20178	2.658	0.45047	1.369	0.68652	1.375	0.84944	1.375	0.97369	1.349	0.93851
										12.98	0.03042	2.66	0.20433	2.66	0.44964	1.37	0.6854	1.376	0.85044	1.376	0.97261	1.35	0.93851
										12.99	0.0335	2.662	0.20653	2.662	0.44776	1.371	0.68509	1.377	0.85194	1.377	0.97438	1.351	0.93779
										13	0.03622	2.664	0.20759	2.664	0.44661	1.372	0.6858	1.378	0.85395	1.378	0.97438	1.352	0.93815
										13.01	0.04033	2.666	0.20855	2.666	0.44546	1.373	0.68468	1.379	0.85507	1.379	0.97261	1.353	0.93851
										13.02	0.04171	2.668	0.20723	2.668	0.4439	1.374	0.68468	1.38	0.85395	1.38	0.973	1.354	0.93743
										13.03	0.0393	2.67	0.20759	2.67	0.44056	1.375	0.68203	1.381	0.85707	1.381	0.97084	1.355	0.93851
										13.04	0.03555	2.672	0.20371	2.672	0.43743	1.376	0.68244	1.382	0.8592	1.382	0.97153	1.356	0.93706
										13.05	0.03248	2.674	0.20143	2.674	0.43483	1.377	0.68173	1.383	0.85757	1.383	0.97153	1.357	0.93815
										13.06	0.02905	2.676	0.20011	2.676	0.4318	1.378	0.68101	1.384	0.8602	1.384	0.97084	1.358	0.93888
										13.07	0.02768	2.678	0.19597	2.678	0.42951	1.379	0.67907	1.385	0.8597	1.385	0.97005	1.359	0.93851
										13.08	0.02598	2.68	0.19175	2.68	0.42795	1.38	0.67989	1.386	0.86232	1.386	0.96936	1.36	0.93851
										13.09	0.02735	2.682	0.18699	2.682	0.42753	1.381	0.67795	1.387	0.8622	1.387	0.96936	1.361	0.94005
										13.1	0.03009	2.684	0.1818	2.684	0.42638	1.382	0.67683	1.388	0.8622	1.388	0.96897	1.362	0.94005
										13.11	0.03213	2.686	0.17696	2.686	0.42492	1.383	0.67765	1.389	0.8612	1.389	0.96897	1.363	0.94078
										13.12	0.03111	2.688	0.17124	2.688	0.42607	1.384	0.6754	1.39	0.86382	1.39	0.96897	1.364	0.94041
										13.13	0.02768	2.69	0.16447	2.69	0.42409	1.385	0.67581	1.391	0.86382	1.391	0.96828	1.365	0.9415
										13.14	0.02359	2.692	0.16024	2.692	0.42263	1.386	0.67347	1.392	0.86482	1.392	0.9665	1.366	0.94114
										13.15	0.02051	2.694	0.15417	2.694	0.42377	1.387	0.67428	1.393	0.86482	1.393	0.96759	1.367	0.94186
										13.16	0.02018	2.696	0.14898	2.696	0.42377	1.388	0.67387	1.394	0.86332	1.394	0.96867	1.368	0.9415
										13.17	0.02153	2.698	0.14414	2.698	0.4245	1.389	0.67316	1.395	0.86332	1.395	0.96611	1.369	0.9415
										13.18	0.02359	2.7	0.14036	2.7	0.42565	1.39	0.67163	1.396	0.86482	1.396	0.96611	1.37	0.94186
										13.19	0.0229	2.702	0.13393	2.702	0.42649	1.391	0.67092	1.397	0.86432	1.397	0.96719	1.371	0.9434
										13.2	0.02153	2.704	0.13261	2.704	0.4268	1.392	0.66979	1.398	0.8622	1.398	0.96542	1.372	0.94259
										13.21	0.02049	2.706	0.13103	2.706	0.42722	1.393	0.66908	1.399	0.8622	1.399	0.96611	1.373	0.94377
										13.22	0.0246	2.708	0.12751	2.708	0.42982	1.394	0.66908	1.4	0.86282	1.4	0.96502	1.374	0.94377
										13.23	0.03075	2.71	0.12654	2.71	0.43253	1.395	0.66714	1.401	0.86282	1.401	0.9668	1.375	0.94413
										13.24	0.03418	2.712	0.12548	2.712	0.4317	1.396	0.66643	1.402	0.8602	1.402	0.96571	1.376	0.94521
										13.25	0.03452	2.714	0.12548	2.714	0.43368	1.397	0.66531	1.403	0.8612	1.403	0.96611	1.377	0.94449
										13.26	0.03248	2.716	0.12742	2.716	0.43285	1.398	0.66459	1.404	0.8602	1.404	0.96542	1.378	0.94485
										13.27	0.02905	2.718	0.12909	2.718	0.43441	1.399	0.66266	1.405	0.8587	1.405	0.96542	1.379	0.94521
										13.28	0.02699	2.72	0.13103	2.72	0.43253	1.4	0.66235	1.406	0.85857	1.406	0.96542	1.38	0.94558
										13.29	0.02839	2.722	0.13587	2.722	0.43483	1.401	0.66164	1.407	0.85857	1.407	0.96502	1.381	0.94485
										13.3	0.03213	2.724	0.13807	2.724	0.43441	1.402	0.66194	1.408	0.85807	1.408	0.96542	1.382	0.94639
										13.31	0.03589	2.726	0.14159	2.726	0.43399	1.403	0.66082	1.409	0.85657	1.409	0.96581	1.383	0.94712
										13.32	0.03794	2.728	0.14608	2.728	0.43326	1.404	0.66082	1.41	0.85657	1.41	0.9665	1.384	0.94712
										13.33	0.0352	2.73	0.15127	2.73	0.43253	1.405	0.66041	1.411	0.85557	1.411	0.9665	1.385	0.9482
										13.34	0.03111	2.732	0.15637	2.732	0.43097	1.406	0.65939	1.412	0.85407	1.412	0.96473	1.386	0.94784
										13.35	0.03042	2.734	0.16059	2.734	0.42951	1.407	0.65929	1.413	0.85407	1.413	0.96502	1.387	0.94784
										13.36	0.03144	2.736	0.16473	2.736	0.42909	1.408	0.6597	1.414	0.85357	1.414	0.96502	1.388	0.94965
										13.37	0.03213	2.738	0.16799	2.738	0.42638	1.409	0.65898	1.415	0.85357	1.415	0.96542	1.389	0.9501
										13.38	0.03281	2.74	0.17247	2.74	0.4245	1.41	0.66051	1.416	0.85144	1.416	0.96365	1.39	0.94965
										13.39	0.0335	2.742	0.1767	2.742	0.42377	1.411	0.66123	1.417	0.85244	1.417	0.96433	1.391	0.94893
										13.4	0.03248	2.744	0.17828	2.744	0.42377	1.412	0.66051	1.418	0.85244	1.418	0.96542	1.392	0.95119
										13.41	0.03177	2.746	0.1818	2.746	0.42106	1.413	0.66082	1.419	0.85144	1.419	0.96433	1.393	0.95119
										13.42	0.03111	2.748	0.18277	2.748	0.41846	1.414	0.65939	1.42	0.84894	1.42	0.96286	1.394	0.95083
										13.43	0.03144	2.75	0.18471	2.75	0.41575	1.415	0.66347	1.421	0.85044	1.421	0.96394	1.395	0.95155
										13.44	0.03213	2.752	0.18532	2.752	0.41387	1.416	0.66347	1.422	0.84994	1.422	0.96108	1.396	0.95309
										13.45	0.03452	2.754	0.18699	2.754	0.41303	1.417	0.66419	1.423	0.84732	1.423	0.96256	1.397	0.95273
										13.46	0.03794	2.756	0.18726	2.756	0.41157	1.418	0.66419	1.424	0.84682	1.424	0.96286	1.398	0.95192
										13.47	0.03828	2.758	0.18796	2.758	0.4097	1.419	0.66602	1.425	0.84682	1.425	0.96177	1.399	0.95382
										13.48	0.03622	2.76	0.18726	2.76	0.40813	1.42	0.66684	1.426	0.84582	1.426	0.96177	1.4	0.95345
										13.49	0.03452	2.762	0.18664	2.762	0.40813	1.421	0.66714	1.427	0.84482	1.427	0.96108	1.401	0.95309
										13.5	0.03452	2.764	0.18603	2.764	0.4097	1.422	0.66755	1.428	0.84169	1.428	0.96177	1.402	0.95418
										13.51	0.03248	2.766	0.18532	2.766	0.40657	1.423	0.66714	1.429	0.84319	1.429	0.96108	1.403	0.95418
										13.52	0.03248	2.768	0.18603	2.768	0.40626	1.424	0.66826	1.43	0.84519	1.43	0.96	1.404	0.95418
										13.53	0.03383	2.77	0.18471	2.77	0.40813	1.425	0.66867	1.431	0.84419	1.431	0.96039	1.405	0.95527
										13.54	0.03555	2.772	0.18506	2.772	0.4073	1.426	0.67092	1.432	0.84119	1.432	0.95931	1.406	0.95527
										13.55	0.03452	2.774	0.18339	2.774	0.4097	1.427	0.67051	1.433	0.84419	1.433	0.96069	1.407	0.95454
										13.56	0.03314	2.776	0.1818	2.776	0.41001	1.428	0.67132	1.434	0.84319	1.434	0.95931	1.408	0.95418
										13.57	0.03213	2.778	0.18251	2.778	0.4123	1.429	0.67245	1.435	0.84269	1.435	0.95931	1.409	0.95563
										13.58	0.03144	2.78	0.18119	2.78	0.41303	1.43	0.67132	1.436	0.84219	1.436	0.95961	1.41	0.95608
										13.59	0.03075	2.782	0.1818	2.782	0.41575	1.431	0.67204	1.437	0.84469	1.437	0.95931	1.411	0.95527
										13.6	0.03177	2.784	0.17987	2.784	0.41648	1.432	0.67204	1.438	0.84469	1.438	0.95931	1.412	0.95681
										13.61	0.0335	2.786	0.17925	2.786	0.42033	1.433	0.67275	1.439	0.84419	1.439	0.96108	1.413	0.95572
										13.62	0.03416	2.788	0.17925	2.788	0.42148	1.434	0.67234	1.44	0.84419	1.44	0.96039	1.414	0.95572
										13.63	0.0335	2.79	0.1789	2.79	0.42263	1.435	0.67204	1.441	0.84419	1.441	0.96039	1.415	0.95717
										13.64	0.03144	2.792	0.17828	2.792	0.4245	1.436	0.67234	1.442	0.84682	1.442	0.95892	1.416	0.95789
										13.65	0.02836	2.794	0.17793	2.794	0.42722	1.437	0.67316	1.443	0.84582	1.443	0.96	1.417	0.95608
										13.66	0.02768	2.796	0.17696	2.796	0.42836	1.438	0.67204	1.444	0.84732	1.444	0.96	1.418	0.95753
										13.67	0.0287	2.798	0.17696	2.798	0.42951	1.439	0.67132	1.445	0.84682	1.445	0.96069	1.419	0.95717
										13.68	0.03078	2.8	0.1767	2.8	0.42951	1.44	0.67163	1.446	0.84632	1.446	0.96108	1.42	0.95789
										13.69	0.03317	2.802	0.17767	2.802	0.43253	1.441	0.67163	1.447	0.84519	1.447	0.96039	1.421	0.95789
										13.7	0.03452	2.804	0.17802	2.804	0.43253	1.442	0.67051	1.448	0.84532	1.448	0.95961	1.422	0.95789
										13.71	0.03828	2.806	0.17899	2.806	0.43253	1.443	0.6701	1.449	0.84632	1.449	0.96069	1.423	0.95789
										13.72	0.04171	2.808	0.18022	2.808	0.43368	1.444	0.6701	1.45	0.84419	1.45	0.96108	1.424	0.95717
										13.73	0.0458	2.81	0.1796	2.81	0.43441	1.445	0.66939	1.451	0.84482	1.451	0.96039	1.425	0.95825
										13.74	0.04649	2.812	0.18083	2.812	0.43514	1.446	0.66867	1.452	0.84782	1.452	0.96108	1.426	0.95753
										13.75	0.04376	2.814	0.18145	2.814	0.4367	1.447	0.66867	1.453	0.84482	1.453	0.96069	1.427	0.95789
										13.76	0.03759	2.816	0.18567	2.816	0.4367	1.448	0.66755	1.454	0.84482	1.454	0.96108	1.428	0.95753
										13.77	0.02905	2.818	0.18603	2.818	0.43743	1.449	0.66724	1.455	0.84369	1.455	0.96039	1.429	0.95898
										13.78	0.0229	2.82	0.18603	2.82	0.43712	1.45	0.66714	1.456	0.84169	1.456	0.96	1.43	0.95789
										13.79	0.02153	2.822	0.18726	2.822	0.43785	1.451	0.66796	1.457	0.84319	1.457	0.96039	1.431	0.95608
										13.8	0.02359	2.824	0.19016	2.824	0.43785	1.452	0.66684	1.458	0.84419	1.458	0.96069	1.432	0.95789
										13.81	0.02631	2.826	0.1899	2.826	0.43827	1.453	0.66602	1.459	0.84169	1.459	0.95783	1.433	0.95753
										13.82	0.0287	2.828	0.19175	2.828	0.43827	1.454	0.66684	1.46	0.84319	1.46	0.95754	1.434	0.95681
										13.83	0.03109	2.83	0.19271	2.83	0.43743	1.455	0.66684	1.461	0.84119	1.461	0.95852	1.435	0.95563
										13.84	0.03009	2.832	0.19342	2.832	0.43785	1.456	0.66459	1.462	0.84219	1.462	0.95754	1.436	0.95527
										13.85	0.02905	2.834	0.19465	2.834	0.4367	1.457	0.6649	1.463	0.84319	1.463	0.95645	1.437	0.95527
										13.86	0.02631	2.836	0.19342	2.836	0.43785	1.458	0.66378	1.464	0.84269	1.464	0.95645	1.438	0.95454
										13.87	0.02699	2.838	0.19271	2.838	0.43597	1.459	0.66347	1.465	0.84219	1.465	0.95567	1.439	0.95454
										13.88	0.03007	2.84	0.1928	2.84	0.4367	1.46	0.66153	1.466	0.84169	1.466	0.95635	1.44	0.95345
										13.89	0.03485	2.842	0.19148	2.842	0.43827	1.461	0.66235	1.467	0.84319	1.467	0.95606	1.441	0.95309
										13.9	0.03998	2.844	0.18884	2.844	0.43754	1.462	0.66123	1.468	0.84119	1.468	0.95458	1.442	0.95309
										13.91	0.04272	2.846	0.18761	2.846	0.43827	1.463	0.66123	1.469	0.84219	1.469	0.95389	1.443	0.95273
										13.92	0.04237	2.848	0.18471	2.848	0.43942	1.464	0.65929	1.47	0.84219	1.47	0.95212	1.444	0.95155
										13.93	0.04067	2.85	0.18312	2.85	0.44015	1.465	0.65929	1.471	0.84269	1.471	0.95241	1.445	0.95201
										13.94	0.04069	2.852	0.17863	2.852	0.44088	1.466	0.65786	1.472	0.84069	1.472	0.95241	1.446	0.95192
										13.95	0.04067	2.854	0.17696	2.854	0.44015	1.467	0.65786	1.473	0.84069	1.473	0.95172	1.447	0.95273
										13.96	0.04204	2.856	0.17415	2.856	0.44161	1.468	0.65633	1.474	0.84169	1.474	0.95172	1.448	0.95192
										13.97	0.04272	2.858	0.17151	2.858	0.44286	1.469	0.65674	1.475	0.84119	1.475	0.94995	1.449	0.95155
										13.98	0.04341	2.86	0.16957	2.86	0.44359	1.47	0.65491	1.476	0.84069	1.476	0.94739	1.45	0.9501
										13.99	0.04272	2.862	0.16667	2.862	0.44432	1.471	0.65409	1.477	0.84019	1.477	0.94887	1.451	0.95083
										14	0.04306	2.864	0.16411	2.864	0.44619	1.472	0.65266	1.478	0.84119	1.478	0.94778	1.452	0.95083
										14.01	0.04102	2.866	0.16288	2.866	0.4463	1.473	0.65225	1.479	0.84119	1.479	0.94562	1.453	0.9501
										14.02	0.03555	2.868	0.15963	2.868	0.44703	1.474	0.65113	1.48	0.83969	1.48	0.94522	1.454	0.95155
										14.03	0.02699	2.87	0.15831	2.87	0.44776	1.475	0.65042	1.481	0.84019	1.481	0.94453	1.455	0.95155
										14.04	0.02018	2.872	0.15514	2.872	0.44932	1.476	0.65042	1.482	0.83856	1.482	0.94384	1.456	0.95083
										14.05	0.01606	2.874	0.15479	2.874	0.45005	1.477	0.6496	1.483	0.84069	1.483	0.94167	1.457	0.9501
										14.06	0.01436	2.876	0.15188	2.876	0.44818	1.478	0.64746	1.484	0.84169	1.484	0.94128	1.458	0.95083
										14.07	0.01573	2.878	0.15092	2.878	0.44932	1.479	0.64746	1.485	0.84069	1.485	0.9402	1.459	0.95047
										14.08	0.01982	2.88	0.15092	2.88	0.44776	1.48	0.64705	1.486	0.83956	1.486	0.94059	1.46	0.95119
										14.09	0.02666	2.882	0.15092	2.882	0.44734	1.481	0.64552	1.487	0.83756	1.487	0.93911	1.461	0.95047
										14.1	0.03416	2.884	0.15127	2.884	0.44703	1.482	0.64552	1.488	0.83806	1.488	0.93911	1.462	0.94974
										14.11	0.03691	2.886	0.14995	2.886	0.44661	1.483	0.64481	1.489	0.83806	1.489	0.93764	1.463	0.9501
										14.12	0.03485	2.888	0.15065	2.888	0.44515	1.484	0.6441	1.49	0.83756	1.49	0.93695	1.464	0.95047
										14.13	0.03009	2.89	0.15224	2.89	0.44286	1.485	0.6441	1.491	0.83806	1.491	0.93842	1.465	0.9501
										14.14	0.02631	2.892	0.15382	2.892	0.44171	1.486	0.64369	1.492	0.83856	1.492	0.93842	1.466	0.9501
										14.15	0.02356	2.894	0.15259	2.894	0.44129	1.487	0.64297	1.493	0.83856	1.493	0.93665	1.467	0.9501
										14.16	0.02257	2.896	0.15452	2.896	0.43942	1.488	0.64216	1.494	0.83806	1.494	0.93764	1.468	0.9501
										14.17	0.02323	2.898	0.15452	2.898	0.439	1.489	0.64104	1.495	0.83906	1.495	0.93764	1.469	0.95047
										14.18	0.02529	2.9	0.15637	2.9	0.43973	1.49	0.64257	1.496	0.83856	1.496	0.93842	1.47	0.94938
										14.19	0.0287	2.902	0.15444	2.902	0.43743	1.491	0.64114	1.497	0.83656	1.497	0.94059	1.471	0.94856
										14.2	0.03144	2.904	0.15672	2.904	0.43785	1.492	0.64216	1.498	0.83856	1.498	0.9402	1.472	0.9482
										14.21	0.03281	2.906	0.15734	2.906	0.43754	1.493	0.64114	1.499	0.83906	1.499	0.9398	1.473	0.94784
										14.22	0.03281	2.908	0.15707	2.908	0.43556	1.494	0.64216	1.5	0.83756	1.5	0.94128	1.474	0.94784
										14.23	0.03177	2.91	0.15611	2.91	0.43441	1.495	0.64257	1.501	0.83706	1.501	0.94197	1.475	0.94748
										14.24	0.03042	2.912	0.15734	2.912	0.43368	1.496	0.64185	1.502	0.83706	1.502	0.94374	1.476	0.94748
										14.25	0.02836	2.914	0.15611	2.914	0.43326	1.497	0.64226	1.503	0.83856	1.503	0.94345	1.477	0.94485
										14.26	0.02427	2.916	0.15804	2.916	0.43326	1.498	0.64257	1.504	0.83756	1.504	0.94562	1.478	0.94485
										14.27	0.02018	2.918	0.15769	2.918	0.43066	1.499	0.64297	1.505	0.83806	1.505	0.94739	1.479	0.94558
										14.28	0.01879	2.92	0.15672	2.92	0.43066	1.5	0.64328	1.506	0.83556	1.506	0.94808	1.48	0.94377
										14.29	0.02153	2.922	0.15769	2.922	0.43066	1.501	0.64297	1.507	0.83706	1.507	0.95025	1.481	0.94304
										14.3	0.02562	2.924	0.15672	2.924	0.42909	1.502	0.6441	1.508	0.83856	1.508	0.95241	1.482	0.94304
										14.31	0.03109	2.926	0.15734	2.926	0.43024	1.503	0.6444	1.509	0.83856	1.509	0.95389	1.483	0.94078
										14.32	0.03383	2.928	0.15769	2.928	0.42982	1.504	0.6445	1.51	0.83756	1.51	0.95458	1.484	0.94041
										14.33	0.03317	2.93	0.15831	2.93	0.43097	1.505	0.64634	1.511	0.83706	1.511	0.95635	1.485	0.93924
										14.34	0.03144	2.932	0.15804	2.932	0.43326	1.506	0.64634	1.512	0.83806	1.512	0.95783	1.486	0.93815
										14.35	0.02974	2.934	0.15804	2.934	0.4318	1.507	0.64858	1.513	0.83606	1.513	0.95961	1.487	0.93779
										14.36	0.02905	2.936	0.15831	2.936	0.43368	1.508	0.6493	1.514	0.83906	1.514	0.96148	1.488	0.93589
										14.37	0.03042	2.938	0.15672	2.938	0.43368	1.509	0.65042	1.515	0.83856	1.515	0.96256	1.489	0.93516
										14.38	0.03248	2.94	0.15637	2.94	0.43368	1.51	0.65083	1.516	0.83556	1.516	0.96433	1.49	0.93254
										14.39	0.03281	2.942	0.15637	2.942	0.43629	1.511	0.65378	1.517	0.83706	1.517	0.9665	1.491	0.93254
										14.4	0.03075	2.944	0.15611	2.944	0.43712	1.512	0.65562	1.518	0.83756	1.518	0.96798	1.492	0.93145
										14.41	0.02905	2.946	0.15646	2.946	0.43629	1.513	0.65786	1.519	0.83656	1.519	0.97005	1.493	0.93145
										14.42	0.02938	2.948	0.15576	2.948	0.43858	1.514	0.65898	1.52	0.83594	1.52	0.97113	1.494	0.93
										14.43	0.0287	2.95	0.15452	2.95	0.43827	1.515	0.66011	1.521	0.83494	1.521	0.97153	1.495	0.92882
										14.44	0.02905	2.952	0.15514	2.952	0.43785	1.516	0.66306	1.522	0.83706	1.522	0.9733	1.496	0.92737
										14.45	0.03109	2.954	0.15417	2.954	0.43827	1.517	0.66459	1.523	0.83606	1.523	0.9733	1.497	0.9262
										14.46	0.0335	2.956	0.15514	2.956	0.439	1.518	0.6649	1.524	0.83656	1.524	0.97547	1.498	0.92402
										14.47	0.03485	2.958	0.15637	2.958	0.43629	1.519	0.66826	1.525	0.83656	1.525	0.97764	1.499	0.92366
										14.48	0.03485	2.96	0.15707	2.96	0.43712	1.52	0.66979	1.526	0.83606	1.526	0.97695	1.5	0.92258
										14.49	0.03418	2.962	0.15866	2.962	0.43483	1.521	0.67204	1.527	0.83756	1.527	0.97803	1.501	0.9214
										14.5	0.03452	2.964	0.16059	2.964	0.43597	1.522	0.67387	1.528	0.83756	1.528	0.97872	1.502	0.92104
										14.51	0.03416	2.966	0.16288	2.966	0.43285	1.523	0.67571	1.529	0.83706	1.529	0.97941	1.503	0.9185
										14.52	0.03555	2.968	0.16473	2.968	0.43295	1.524	0.67948	1.53	0.83756	1.53	0.9798	1.504	0.91732
										14.53	0.03555	2.97	0.16737	2.97	0.43295	1.525	0.67836	1.531	0.83706	1.531	0.9798	1.505	0.91551
										14.54	0.03794	2.972	0.17151	2.972	0.43253	1.526	0.68285	1.532	0.83906	1.532	0.97941	1.506	0.91551
										14.55	0.04102	2.974	0.17344	2.974	0.43295	1.527	0.68285	1.533	0.83806	1.533	0.97941	1.507	0.91433
										14.56	0.04102	2.976	0.17599	2.976	0.43368	1.528	0.68468	1.534	0.83756	1.534	0.9802	1.508	0.91397
										14.57	0.03759	2.978	0.1789	2.978	0.43514	1.529	0.68468	1.535	0.83906	1.535	0.9798	1.509	0.91361
										14.58	0.02974	2.98	0.18057	2.98	0.43514	1.53	0.68876	1.536	0.83856	1.536	0.97941	1.51	0.91098
										14.59	0.02529	2.982	0.18242	2.982	0.43597	1.531	0.68846	1.537	0.83969	1.537	0.97941	1.511	0.91062
										14.6	0.02496	2.984	0.18603	2.984	0.43785	1.532	0.68988	1.538	0.83856	1.538	0.9798	1.512	0.91135
										14.61	0.02974	2.986	0.18761	2.986	0.43858	1.533	0.68917	1.539	0.83806	1.539	0.97803	1.513	0.91135
										14.62	0.03452	2.988	0.18858	2.988	0.439	1.534	0.68988	1.54	0.83806	1.54	0.97695	1.514	0.91135
										14.63	0.03589	2.99	0.19087	2.99	0.43942	1.535	0.69101	1.541	0.84019	1.541	0.97764	1.515	0.91135
										14.64	0.03281	2.992	0.1921	2.992	0.44129	1.536	0.69213	1.542	0.83956	1.542	0.97724	1.516	0.91135
										14.65	0.02836	2.994	0.19148	2.994	0.44056	1.537	0.69213	1.543	0.83969	1.543	0.97616	1.517	0.91026
										14.66	0.02699	2.996	0.19245	2.996	0.439	1.538	0.69284	1.544	0.83969	1.544	0.97438	1.518	0.91098
										14.67	0.02768	2.998	0.19175	2.998	0.43827	1.539	0.69437	1.545	0.83956	1.545	0.97369	1.519	0.91207
										14.68	0.02836	3	0.19245	3	0.4367	1.54	0.69294	1.546	0.83856	1.546	0.97261	1.52	0.91289
										14.69	0.03213	3.002	0.19113	3.002	0.43441	1.541	0.69325	1.547	0.83756	1.547	0.97044	1.521	0.91243
										14.7	0.03759	3.004	0.18981	3.004	0.4318	1.542	0.69366	1.548	0.83856	1.548	0.96897	1.522	0.91397
										14.71	0.04237	3.006	0.19016	3.006	0.42836	1.543	0.69294	1.549	0.84069	1.549	0.96759	1.523	0.9147
										14.72	0.0475	3.008	0.18796	3.008	0.42722	1.544	0.69254	1.55	0.83756	1.55	0.96502	1.524	0.91361
										14.73	0.05023	3.01	0.18664	3.01	0.42492	1.545	0.69182	1.551	0.84019	1.551	0.96502	1.525	0.91587
										14.74	0.0516	3.012	0.18506	3.012	0.4219	1.546	0.69172	1.552	0.83856	1.552	0.96286	1.526	0.91732
										14.75	0.04887	3.014	0.18409	3.014	0.41919	1.547	0.69101	1.553	0.83756	1.553	0.96148	1.527	0.91732
										14.76	0.0441	3.016	0.18277	3.016	0.41804	1.548	0.6906	1.554	0.83756	1.554	0.96	1.528	0.91769
										14.77	0.03794	3.018	0.1789	3.018	0.41345	1.549	0.68917	1.555	0.83756	1.555	0.95852	1.529	0.91913
										14.78	0.03177	3.02	0.1796	3.02	0.41272	1.55	0.68846	1.556	0.83556	1.556	0.95852	1.53	0.92067
										14.79	0.03042	3.022	0.17793	3.022	0.41084	1.551	0.68846	1.557	0.83806	1.557	0.95606	1.531	0.92104
										14.8	0.03144	3.024	0.17696	3.024	0.4097	1.552	0.68733	1.558	0.83606	1.558	0.95498	1.532	0.92294
										14.81	0.03213	3.026	0.17564	3.026	0.40855	1.553	0.68652	1.559	0.83656	1.559	0.95281	1.533	0.92258
										14.82	0.03144	3.028	0.17441	3.028	0.40657	1.554	0.6854	1.56	0.83594	1.56	0.9535	1.534	0.92366
										14.83	0.03144	3.03	0.17379	3.03	0.40469	1.555	0.68427	1.561	0.83556	1.561	0.95064	1.535	0.92593
										14.84	0.03042	3.032	0.17151	3.032	0.40396	1.556	0.68285	1.562	0.83606	1.562	0.95064	1.536	0.92774
										14.85	0.02974	3.034	0.17054	3.034	0.40355	1.557	0.68213	1.563	0.83444	1.563	0.95064	1.537	0.93
										14.86	0.02905	3.036	0.17054	3.036	0.40428	1.558	0.6802	1.564	0.83394	1.564	0.94808	1.538	0.93073
										14.87	0.02974	3.038	0.16931	3.038	0.40125	1.559	0.6802	1.565	0.83444	1.565	0.94739	1.539	0.93181
										14.88	0.03042	3.04	0.16834	3.04	0.40052	1.56	0.6802	1.566	0.83444	1.566	0.94778	1.54	0.93335
										14.89	0.03009	3.042	0.16931	3.042	0.4001	1.561	0.67836	1.567	0.83344	1.567	0.94818	1.541	0.93444
										14.9	0.02836	3.044	0.16799	3.044	0.39937	1.562	0.67724	1.568	0.83344	1.568	0.94847	1.542	0.93552
										14.91	0.02905	3.046	0.16702	3.046	0.39979	1.563	0.67795	1.569	0.83294	1.569	0.94847	1.543	0.93779
										14.92	0.0287	3.048	0.16895	3.048	0.39864	1.564	0.67612	1.57	0.83244	1.57	0.94778	1.544	0.93888
										14.93	0.02974	3.05	0.16834	3.05	0.39896	1.565	0.67428	1.571	0.83244	1.571	0.94778	1.545	0.94005
										14.94	0.02974	3.052	0.16957	3.052	0.39969	1.566	0.67387	1.572	0.83181	1.572	0.94778	1.546	0.94223
										14.95	0.02938	3.054	0.16957	3.054	0.39864	1.567	0.67275	1.573	0.83031	1.573	0.94956	1.547	0.94223
										14.96	0.02905	3.056	0.17054	3.056	0.40052	1.568	0.67428	1.574	0.83244	1.574	0.94956	1.548	0.94304
										14.97	0.0287	3.058	0.17151	3.058	0.39937	1.569	0.67459	1.575	0.83244	1.575	0.94995	1.549	0.94377
										14.98	0.02666	3.06	0.17309	3.06	0.40083	1.57	0.67357	1.576	0.82931	1.576	0.95064	1.55	0.94485
										14.99	0.02392	3.062	0.17318	3.062	0.40209	1.571	0.67316	1.577	0.83194	1.577	0.95212	1.551	0.94558
										15	0.0229	3.064	0.17406	3.064	0.40313	1.572	0.67245	1.578	0.83031	1.578	0.9535	1.552	0.94675
										15.01	0.02496	3.066	0.17476	3.066	0.40313	1.573	0.67234	1.579	0.83031	1.579	0.95527	1.553	0.94675
										15.02	0.02735	3.068	0.17573	3.068	0.40469	1.574	0.67163	1.58	0.83131	1.58	0.95606	1.554	0.9482
										15.03	0.02803	3.07	0.17503	3.07	0.40813	1.575	0.67163	1.581	0.83131	1.581	0.95852	1.555	0.94784
										15.04	0.02905	3.072	0.17635	3.072	0.40928	1.576	0.67163	1.582	0.82931	1.582	0.96069	1.556	0.94893
										15.05	0.03078	3.074	0.17696	3.074	0.41043	1.577	0.67204	1.583	0.82981	1.583	0.96217	1.557	0.94856
										15.06	0.03416	3.076	0.17731	3.076	0.41272	1.578	0.67163	1.584	0.82981	1.584	0.96325	1.558	0.94893
										15.07	0.03759	3.078	0.17599	3.078	0.41418	1.579	0.67092	1.585	0.83244	1.585	0.96365	1.559	0.94974
										15.08	0.04135	3.08	0.1767	3.08	0.41502	1.58	0.67204	1.586	0.82931	1.586	0.96611	1.56	0.9501
										15.09	0.04443	3.082	0.17573	3.082	0.41689	1.581	0.6701	1.587	0.82781	1.587	0.96581	1.561	0.94974
										15.1	0.04476	3.084	0.17503	3.084	0.41919	1.582	0.67204	1.588	0.83081	1.588	0.96936	1.562	0.95047
										15.11	0.04341	3.086	0.17441	3.086	0.42075	1.583	0.67122	1.589	0.82881	1.589	0.97261	1.563	0.95119
										15.12	0.04171	3.088	0.17441	3.088	0.42148	1.584	0.67387	1.59	0.82781	1.59	0.97369	1.564	0.95119
										15.13	0.04069	3.09	0.17379	3.09	0.42065	1.585	0.67347	1.591	0.82881	1.591	0.97547	1.565	0.9501
										15.14	0.03998	3.092	0.17344	3.092	0.42148	1.586	0.67316	1.592	0.82831	1.592	0.97655	1.566	0.95047
										15.15	0.03828	3.094	0.17379	3.094	0.42263	1.587	0.67499	1.593	0.82681	1.593	0.97695	1.567	0.95047
										15.16	0.03555	3.096	0.17221	3.096	0.42221	1.588	0.67459	1.594	0.82731	1.594	0.9798	1.568	0.94974
										15.17	0.0335	3.098	0.17186	3.098	0.42336	1.589	0.67683	1.595	0.82618	1.595	0.98158	1.569	0.94974
										15.18	0.03418	3.1	0.17247	3.1	0.42377	1.59	0.67724	1.596	0.82418	1.596	0.98197	1.57	0.9501
										15.19	0.03589	3.102	0.17089	3.102	0.42304	1.591	0.67795	1.597	0.82368	1.597	0.98414	1.571	0.9482
										15.2	0.03691	3.104	0.17283	3.104	0.42419	1.592	0.67877	1.598	0.82568	1.598	0.98631	1.572	0.94893
										15.21	0.03691	3.106	0.17054	3.106	0.4245	1.593	0.6806	1.599	0.82168	1.599	0.98562	1.573	0.9482
										15.22	0.03416	3.108	0.17054	3.108	0.42377	1.594	0.67907	1.6	0.82168	1.6	0.987	1.574	0.94856
										15.23	0.03042	3.11	0.17027	3.11	0.42336	1.595	0.68173	1.601	0.82106	1.601	0.98808	1.575	0.94712
										15.24	0.02496	3.112	0.17151	3.112	0.42492	1.596	0.68285	1.602	0.82106	1.602	0.98847	1.576	0.94603
										15.25	0.02051	3.114	0.17186	3.114	0.42523	1.597	0.68315	1.603	0.82006	1.603	0.98956	1.577	0.94639
										15.26	0.01845	3.116	0.17124	3.116	0.42523	1.598	0.68427	1.604	0.82006	1.604	0.99094	1.578	0.94639
										15.27	0.01982	3.118	0.17283	3.118	0.4245	1.599	0.68621	1.605	0.82056	1.605	0.99133	1.579	0.94675
										15.28	0.02084	3.12	0.17344	3.12	0.42565	1.6	0.68652	1.606	0.81956	1.606	0.99064	1.58	0.94675
										15.29	0.02117	3.122	0.17441	3.122	0.42221	1.601	0.68764	1.607	0.81856	1.607	0.99133	1.581	0.94594
										15.3	0.02427	3.124	0.17573	3.124	0.42294	1.602	0.68805	1.608	0.81906	1.608	0.99172	1.582	0.94594
										15.31	0.02974	3.126	0.17696	3.126	0.42304	1.603	0.68876	1.609	0.82006	1.609	0.99241	1.583	0.94594
										15.32	0.03485	3.128	0.17855	3.128	0.42075	1.604	0.68917	1.61	0.82006	1.61	0.99241	1.584	0.94413
										15.33	0.03863	3.13	0.18057	3.13	0.41919	1.605	0.68988	1.611	0.81956	1.611	0.99281	1.585	0.94377
										15.34	0.03794	3.132	0.18057	3.132	0.41877	1.606	0.69029	1.612	0.82056	1.612	0.99202	1.586	0.94413
										15.35	0.03655	3.134	0.1818	3.134	0.41762	1.607	0.69101	1.613	0.81906	1.613	0.9931	1.587	0.94521
										15.36	0.03589	3.136	0.18435	3.136	0.41689	1.608	0.6906	1.614	0.82056	1.614	0.99133	1.588	0.94449
										15.37	0.03691	3.138	0.18471	3.138	0.41773	1.609	0.69213	1.615	0.82106	1.615	0.99241	1.589	0.94485
										15.38	0.03691	3.14	0.18603	3.14	0.41731	1.61	0.69182	1.616	0.82056	1.616	0.99133	1.59	0.94304
										15.39	0.03452	3.142	0.18699	3.142	0.41648	1.611	0.69213	1.617	0.82168	1.617	0.99054	1.591	0.94268
										15.4	0.03177	3.144	0.18664	3.144	0.41575	1.612	0.69213	1.618	0.82056	1.618	0.99094	1.592	0.94232
										15.41	0.02905	3.146	0.18858	3.146	0.41689	1.613	0.69284	1.619	0.82268	1.619	0.98985	1.593	0.94304
										15.42	0.03042	3.148	0.18761	3.148	0.41731	1.614	0.69254	1.62	0.82318	1.62	0.99025	1.594	0.94268
										15.43	0.0352	3.15	0.18919	3.15	0.41762	1.615	0.69284	1.621	0.82218	1.621	0.98877	1.595	0.94005
										15.44	0.04171	3.152	0.18726	3.152	0.41689	1.616	0.69172	1.622	0.82268	1.622	0.98847	1.596	0.94114
										15.45	0.0441	3.154	0.18787	3.154	0.41804	1.617	0.69254	1.623	0.82168	1.623	0.98768	1.597	0.94005
										15.46	0.04511	3.156	0.18699	3.156	0.41689	1.618	0.69478	1.624	0.82168	1.624	0.98739	1.598	0.93706
										15.47	0.04784	3.158	0.18699	3.158	0.41992	1.619	0.69284	1.625	0.82118	1.625	0.98591	1.599	0.93815
										15.48	0.04923	3.16	0.18726	3.16	0.4196	1.62	0.69478	1.626	0.82318	1.626	0.98552	1.6	0.9367
										15.49	0.04852	3.162	0.18761	3.162	0.41992	1.621	0.69396	1.627	0.82268	1.627	0.98631	1.601	0.93589
										15.5	0.04615	3.164	0.18761	3.164	0.41992	1.622	0.69396	1.628	0.82218	1.628	0.98483	1.602	0.93589
										15.51	0.04067	3.166	0.18858	3.166	0.42065	1.623	0.69437	1.629	0.82368	1.629	0.98305	1.603	0.93444
										15.52	0.03555	3.168	0.18858	3.168	0.42075	1.624	0.69478	1.63	0.82318	1.63	0.98266	1.604	0.93254
										15.53	0.03144	3.17	0.18823	3.17	0.42106	1.625	0.69519	1.631	0.82056	1.631	0.98158	1.605	0.93
										15.54	0.02768	3.172	0.18699	3.172	0.42148	1.626	0.69549	1.632	0.82056	1.632	0.98128	1.606	0.93073
										15.55	0.02631	3.174	0.18823	3.174	0.42148	1.627	0.69661	1.633	0.81956	1.633	0.97951	1.607	0.92964
										15.56	0.02598	3.176	0.18761	3.176	0.42033	1.628	0.69478	1.634	0.82006	1.634	0.97941	1.608	0.92774
										15.57	0.02529	3.178	0.18761	3.178	0.42304	1.629	0.69733	1.635	0.82006	1.635	0.97764	1.609	0.92701
										15.58	0.02496	3.18	0.18699	3.18	0.42221	1.63	0.69621	1.636	0.81956	1.636	0.97764	1.61	0.92774
										15.59	0.02359	3.182	0.18567	3.182	0.42492	1.631	0.69845	1.637	0.81806	1.637	0.97586	1.611	0.92547
										15.6	0.0229	3.184	0.18532	3.184	0.42336	1.632	0.69702	1.638	0.81806	1.638	0.97547	1.612	0.92475
										15.61	0.0229	3.186	0.18567	3.186	0.42377	1.633	0.6959	1.639	0.81756	1.639	0.97547	1.613	0.9233
										15.62	0.02562	3.188	0.18471	3.188	0.42409	1.634	0.69437	1.64	0.81593	1.64	0.97369	1.614	0.92176
										15.63	0.02699	3.19	0.18409	3.19	0.4245	1.635	0.6959	1.641	0.81593	1.641	0.97399	1.615	0.92104
										15.64	0.02836	3.192	0.18347	3.192	0.42294	1.636	0.69702	1.642	0.81543	1.642	0.97261	1.616	0.92031
										15.65	0.0287	3.194	0.18471	3.194	0.42336	1.637	0.69733	1.643	0.81693	1.643	0.97084	1.617	0.91913
										15.66	0.02735	3.196	0.18435	3.196	0.42409	1.638	0.69702	1.644	0.81593	1.644	0.97044	1.618	0.91841
										15.67	0.02598	3.198	0.18532	3.198	0.42304	1.639	0.69661	1.645	0.81543	1.645	0.96975	1.619	0.91805
										15.68	0.02427	3.2	0.18567	3.2	0.4219	1.64	0.69661	1.646	0.81393	1.646	0.96897	1.62	0.9166
										15.69	0.0246	3.202	0.18471	3.202	0.4196	1.641	0.69549	1.647	0.81393	1.647	0.96936	1.621	0.91732
										15.7	0.02768	3.204	0.18629	3.204	0.4196	1.642	0.69508	1.648	0.81293	1.648	0.96719	1.622	0.91769
										15.71	0.03213	3.206	0.18603	3.206	0.4196	1.643	0.6959	1.649	0.8098	1.649	0.96542	1.623	0.9166
										15.72	0.03657	3.208	0.18726	3.208	0.41731	1.644	0.69437	1.65	0.8093	1.65	0.9665	1.624	0.91587
										15.73	0.03965	3.21	0.18699	3.21	0.41731	1.645	0.69366	1.651	0.8118	1.651	0.96463	1.625	0.91696
										15.74	0.04069	3.212	0.18664	3.212	0.41533	1.646	0.69284	1.652	0.8098	1.652	0.96394	1.626	0.91696
										15.75	0.03759	3.214	0.18884	3.214	0.41418	1.647	0.69437	1.653	0.8108	1.653	0.96433	1.627	0.91805
										15.76	0.03281	3.216	0.18823	3.216	0.41272	1.648	0.69284	1.654	0.8103	1.654	0.96286	1.628	0.9166
										15.77	0.02905	3.218	0.18858	3.218	0.41345	1.649	0.6907	1.655	0.8093	1.655	0.96286	1.629	0.91841
										15.78	0.02631	3.22	0.19113	3.22	0.41345	1.65	0.68988	1.656	0.8093	1.656	0.96325	1.63	0.91578
										15.79	0.02462	3.222	0.19016	3.222	0.41157	1.651	0.68948	1.657	0.80568	1.657	0.96177	1.631	0.91769
										15.8	0.0246	3.224	0.19078	3.224	0.41116	1.652	0.68846	1.658	0.80768	1.658	0.96	1.632	0.91624
										15.81	0.02631	3.226	0.19051	3.226	0.41116	1.653	0.68805	1.659	0.80568	1.659	0.96	1.633	0.91769
										15.82	0.02836	3.228	0.18955	3.228	0.41199	1.654	0.68621	1.66	0.80418	1.66	0.95961	1.634	0.91805
										15.83	0.02803	3.23	0.1899	3.23	0.41116	1.655	0.68621	1.661	0.80618	1.661	0.95961	1.635	0.91769
										15.84	0.02664	3.232	0.18919	3.232	0.41199	1.656	0.68509	1.662	0.80468	1.662	0.95961	1.636	0.91995
										15.85	0.0277	3.234	0.18823	3.234	0.41116	1.657	0.68427	1.663	0.80568	1.663	0.95744	1.637	0.91995
										15.86	0.03009	3.236	0.18761	3.236	0.41189	1.658	0.68315	1.664	0.80668	1.664	0.95635	1.638	0.91995
										15.87	0.03213	3.238	0.18435	3.238	0.41084	1.659	0.68203	1.665	0.80568	1.665	0.95675	1.639	0.9214
										15.88	0.03589	3.24	0.18374	3.24	0.41074	1.66	0.6802	1.666	0.80418	1.666	0.95744	1.64	0.9214
										15.89	0.03828	3.242	0.1818	3.242	0.40886	1.661	0.67989	1.667	0.80305	1.667	0.95714	1.641	0.9233
										15.9	0.03691	3.244	0.17987	3.244	0.40855	1.662	0.67836	1.668	0.80368	1.668	0.95458	1.642	0.92248
										15.91	0.0335	3.246	0.1789	3.246	0.40813	1.663	0.67836	1.669	0.80305	1.669	0.95458	1.643	0.92439
										15.92	0.03144	3.248	0.1767	3.248	0.4074	1.664	0.67724	1.67	0.80368	1.67	0.95498	1.644	0.92584
										15.93	0.03007	3.25	0.17635	3.25	0.40772	1.665	0.67683	1.671	0.80468	1.671	0.9532	1.645	0.92475
										15.94	0.02938	3.252	0.17441	3.252	0.40657	1.666	0.67612	1.672	0.80468	1.672	0.9532	1.646	0.92737
										15.95	0.02803	3.254	0.17124	3.254	0.40772	1.667	0.67571	1.673	0.80205	1.673	0.9532	1.647	0.92855
										15.96	0.02699	3.256	0.17019	3.256	0.40928	1.668	0.67387	1.674	0.80518	1.674	0.95241	1.648	0.92964
										15.97	0.02699	3.258	0.16957	3.258	0.40813	1.669	0.67459	1.675	0.80468	1.675	0.95241	1.649	0.93073
										15.98	0.03144	3.26	0.16799	3.26	0.40886	1.67	0.67459	1.676	0.80568	1.676	0.95103	1.65	0.9329
										15.99	0.03555	3.262	0.16799	3.262	0.41084	1.671	0.67347	1.677	0.80518	1.677	0.95172	1.651	0.93217
										16	0.04067	3.264	0.16737	3.264	0.41157	1.672	0.67459	1.678	0.80518	1.678	0.95103	1.652	0.93299
										16.01	0.04171	3.266	0.16895	3.266	0.4123	1.673	0.67428	1.679	0.80568	1.679	0.94956	1.653	0.93335
										16.02	0.04031	3.268	0.16992	3.268	0.41189	1.674	0.67499	1.68	0.80618	1.68	0.94995	1.654	0.9367
										16.03	0.03863	3.27	0.16957	3.27	0.41345	1.675	0.67347	1.681	0.8093	1.681	0.95025	1.655	0.93706
										16.04	0.03691	3.272	0.17027	3.272	0.41345	1.676	0.67428	1.682	0.80668	1.682	0.94956	1.656	0.93888
										16.05	0.03863	3.274	0.17054	3.274	0.41418	1.677	0.67347	1.683	0.8078	1.683	0.94956	1.657	0.93969
										16.06	0.04171	3.276	0.17283	3.276	0.4146	1.678	0.67387	1.684	0.8103	1.684	0.94916	1.658	0.93851
										16.07	0.04615	3.278	0.17309	3.278	0.41533	1.679	0.67428	1.685	0.8118	1.685	0.94956	1.659	0.94005
										16.08	0.04956	3.28	0.17406	3.28	0.41616	1.68	0.67387	1.686	0.81443	1.686	0.94995	1.66	0.94078
										16.09	0.05126	3.282	0.17538	3.282	0.41533	1.681	0.67571	1.687	0.81243	1.687	0.94847	1.661	0.94377
										16.1	0.04956	3.284	0.17573	3.284	0.41648	1.682	0.67499	1.688	0.81393	1.688	0.94956	1.662	0.94521
										16.11	0.04545	3.286	0.17635	3.286	0.41762	1.683	0.67612	1.689	0.81493	1.689	0.95025	1.663	0.94521
										16.12	0.04135	3.288	0.17635	3.288	0.41804	1.684	0.67571	1.69	0.81593	1.69	0.94916	1.664	0.94603
										16.13	0.03998	3.29	0.17406	3.29	0.4196	1.685	0.67652	1.691	0.81643	1.691	0.94887	1.665	0.94675
										16.14	0.04102	3.292	0.17221	3.292	0.41919	1.686	0.67765	1.692	0.81543	1.692	0.94956	1.666	0.9482
										16.15	0.04204	3.294	0.17089	3.294	0.42106	1.687	0.67836	1.693	0.81756	1.693	0.94808	1.667	0.94856
										16.16	0.04137	3.296	0.1686	3.296	0.42221	1.688	0.67948	1.694	0.81593	1.694	0.94887	1.668	0.94893
										16.17	0.03657	3.298	0.16605	3.298	0.42336	1.689	0.67877	1.695	0.81443	1.695	0.94995	1.669	0.9501
										16.18	0.02905	3.3	0.16156	3.3	0.4219	1.69	0.68132	1.696	0.81493	1.696	0.94995	1.67	0.95047
										16.19	0.02462	3.302	0.15831	3.302	0.42075	1.691	0.68132	1.697	0.81593	1.697	0.95064	1.671	0.95047
										16.2	0.02359	3.304	0.15576	3.304	0.42106	1.692	0.68285	1.698	0.81543	1.698	0.94916	1.672	0.95119
										16.21	0.02562	3.306	0.15285	3.306	0.42106	1.693	0.68397	1.699	0.81493	1.699	0.95025	1.673	0.95047
										16.22	0.03042	3.308	0.14872	3.308	0.41919	1.694	0.68509	1.7	0.81343	1.7	0.95025	1.674	0.95155
										16.23	0.0352	3.31	0.14704	3.31	0.41648	1.695	0.68509	1.701	0.81243	1.701	0.95025	1.675	0.95155
										16.24	0.03589	3.312	0.14352	3.312	0.41648	1.696	0.6858	1.702	0.81293	1.702	0.95025	1.676	0.95228
										16.25	0.03487	3.314	0.14229	3.314	0.41533	1.697	0.6858	1.703	0.8108	1.703	0.94916	1.677	0.95228
										16.26	0.03485	3.316	0.14256	3.316	0.41001	1.698	0.68917	1.704	0.8103	1.704	0.95025	1.678	0.95192
										16.27	0.0352	3.318	0.14326	3.318	0.40667	1.699	0.68764	1.705	0.8113	1.705	0.94956	1.679	0.95345
										16.28	0.03383	3.32	0.14291	3.32	0.40438	1.7	0.68917	1.706	0.8098	1.706	0.95103	1.68	0.95382
										16.29	0.03281	3.322	0.14423	3.322	0.4001	1.701	0.68988	1.707	0.8093	1.707	0.95172	1.681	0.95228
										16.3	0.03177	3.324	0.14616	3.324	0.39593	1.702	0.6907	1.708	0.8093	1.708	0.95172	1.682	0.95418
										16.31	0.03078	3.326	0.14775	3.326	0.39437	1.703	0.69213	1.709	0.8093	1.709	0.95172	1.683	0.95309
										16.32	0.03042	3.328	0.14995	3.328	0.39249	1.704	0.69325	1.71	0.80768	1.71	0.95281	1.684	0.95382
										16.33	0.02699	3.33	0.15452	3.33	0.39062	1.705	0.69213	1.711	0.8083	1.711	0.9532	1.685	0.95345
										16.34	0.02392	3.332	0.15901	3.332	0.38947	1.706	0.69254	1.712	0.8083	1.712	0.9532	1.686	0.95345
										16.35	0.0229	3.334	0.16288	3.334	0.38905	1.707	0.69508	1.713	0.80718	1.713	0.95498	1.687	0.95309
										16.36	0.02359	3.336	0.16799	3.336	0.38947	1.708	0.69366	1.714	0.8083	1.714	0.95567	1.688	0.95382
										16.37	0.02529	3.338	0.17221	3.338	0.39093	1.709	0.69437	1.715	0.8078	1.715	0.95498	1.689	0.95345
										16.38	0.02735	3.34	0.17441	3.34	0.39291	1.71	0.69549	1.716	0.8083	1.716	0.95714	1.69	0.95382
										16.39	0.02803	3.342	0.18048	3.342	0.39291	1.711	0.69396	1.717	0.8103	1.717	0.95714	1.691	0.95345
										16.4	0.02938	3.344	0.18497	3.344	0.39635	1.712	0.69549	1.718	0.8098	1.718	0.95635	1.692	0.95264
										16.41	0.02938	3.346	0.18858	3.346	0.39823	1.713	0.69621	1.719	0.8118	1.719	0.95675	1.693	0.95345
										16.42	0.02938	3.348	0.19113	3.348	0.40167	1.714	0.6959	1.72	0.81343	1.72	0.95744	1.694	0.95418
										16.43	0.02803	3.35	0.195	3.35	0.40699	1.715	0.6959	1.721	0.81243	1.721	0.95852	1.695	0.95345
										16.44	0.0277	3.352	0.19791	3.352	0.40886	1.716	0.69508	1.722	0.81493	1.722	0.95961	1.696	0.95228
										16.45	0.02735	3.354	0.20011	3.354	0.4146	1.717	0.69621	1.723	0.81693	1.723	0.95931	1.697	0.95228
										16.46	0.02735	3.356	0.20081	3.356	0.41689	1.718	0.69508	1.724	0.81543	1.724	0.96039	1.698	0.95273
										16.47	0.02699	3.358	0.20239	3.358	0.42106	1.719	0.69478	1.725	0.81956	1.725	0.96108	1.699	0.95083
										16.48	0.02666	3.36	0.20336	3.36	0.4245	1.72	0.69478	1.726	0.81956	1.726	0.96069	1.7	0.95083
										16.49	0.02974	3.362	0.20662	3.362	0.42868	1.721	0.69325	1.727	0.82056	1.727	0.96217	1.701	0.95047
										16.5	0.03281	3.364	0.2082	3.364	0.42836	1.722	0.69294	1.728	0.82118	1.728	0.96177	1.702	0.94893
										16.51	0.03691	3.366	0.20759	3.366	0.43024	1.723	0.69284	1.729	0.82218	1.729	0.96325	1.703	0.94856
										16.52	0.03896	3.368	0.2082	3.368	0.43326	1.724	0.69182	1.73	0.82268	1.73	0.96286	1.704	0.94784
										16.53	0.03828	3.37	0.20785	3.37	0.43399	1.725	0.6907	1.731	0.82581	1.731	0.96325	1.705	0.94639
										16.54	0.03794	3.372	0.20917	3.372	0.43368	1.726	0.69101	1.732	0.82831	1.732	0.96325	1.706	0.94639
										16.55	0.03691	3.374	0.20979	3.374	0.43483	1.727	0.68988	1.733	0.82931	1.733	0.96365	1.707	0.94485
										16.56	0.03622	3.376	0.20943	3.376	0.43483	1.728	0.68876	1.734	0.82881	1.734	0.96394	1.708	0.94268
										16.57	0.03281	3.378	0.20882	3.378	0.43556	1.729	0.68764	1.735	0.83144	1.735	0.96365	1.709	0.94377
										16.58	0.02427	3.38	0.20759	3.38	0.43525	1.73	0.68805	1.736	0.83294	1.736	0.96365	1.71	0.94186
										16.59	0.01299	3.382	0.20688	3.382	0.4367	1.731	0.68733	1.737	0.83394	1.737	0.96365	1.711	0.94259
										16.6	0.00308	3.384	0.20495	3.384	0.43712	1.732	0.68438	1.738	0.83606	1.738	0.96502	1.712	0.93888
										16.61	0	3.386	0.20301	3.386	0.43858	1.733	0.68285	1.739	0.83756	1.739	0.96433	1.713	0.93888
										16.62	0.00478	3.388	0.20178	3.388	0.439	1.734	0.68397	1.74	0.83506	1.74	0.96355	1.714	0.93851
										16.63	0.01299	3.39	0.19949	3.39	0.44056	1.735	0.68315	1.741	0.83806	1.741	0.96325	1.715	0.93598
										16.64	0.0229	3.392	0.19694	3.392	0.44129	1.736	0.68091	1.742	0.84169	1.742	0.96394	1.716	0.93634
										16.65	0.03078	3.394	0.19597	3.394	0.44088	1.737	0.67989	1.743	0.84319	1.743	0.96325	1.717	0.93516
										16.66	0.03213	3.396	0.19245	3.396	0.44202	1.738	0.67907	1.744	0.84419	1.744	0.96256	1.718	0.93444
										16.67	0.03179	3.398	0.1921	3.398	0.44275	1.739	0.67652	1.745	0.84482	1.745	0.96108	1.719	0.93299
										16.68	0.03177	3.4	0.19087	3.4	0.44286	1.74	0.67428	1.746	0.84582	1.746	0.96286	1.72	0.93217
										16.69	0.03078	3.402	0.18893	3.402	0.44317	1.741	0.67357	1.747	0.84782	1.747	0.96177	1.721	0.93254
										16.7	0.03179	3.404	0.18699	3.404	0.44317	1.742	0.67163	1.748	0.85044	1.748	0.96039	1.722	0.93036
										16.71	0.03317	3.406	0.18567	3.406	0.44202	1.743	0.66939	1.749	0.85094	1.749	0.96	1.723	0.93109
										16.72	0.03075	3.408	0.18312	3.408	0.44129	1.744	0.66908	1.75	0.84994	1.75	0.95931	1.724	0.93036
										16.73	0.02836	3.41	0.18374	3.41	0.44056	1.745	0.66643	1.751	0.85194	1.751	0.96	1.725	0.92964
										16.74	0.0277	3.412	0.18215	3.412	0.43942	1.746	0.66459	1.752	0.85194	1.752	0.95823	1.726	0.92846
										16.75	0.02938	3.414	0.1818	3.414	0.43712	1.747	0.66571	1.753	0.85407	1.753	0.95675	1.727	0.92846
										16.76	0.0335	3.416	0.18119	3.416	0.43597	1.748	0.66194	1.754	0.85395	1.754	0.95567	1.728	0.92919
										16.77	0.03863	3.418	0.17987	3.418	0.4318	1.749	0.66082	1.755	0.85407	1.755	0.95596	1.729	0.92846
										16.78	0.03965	3.42	0.17925	3.42	0.42909	1.75	0.65939	1.756	0.85395	1.756	0.95419	1.73	0.92774
										16.79	0.03794	3.422	0.17987	3.422	0.42523	1.751	0.65745	1.757	0.85507	1.757	0.9532	1.731	0.92737
										16.8	0.03657	3.424	0.1796	3.424	0.42263	1.752	0.65674	1.758	0.85457	1.758	0.9535	1.732	0.92701
										16.81	0.03657	3.426	0.18022	3.426	0.41992	1.753	0.65633	1.759	0.85507	1.759	0.9532	1.733	0.92737
										16.82	0.0393	3.428	0.17863	3.428	0.41919	1.754	0.65521	1.76	0.85457	1.76	0.95064	1.734	0.92593
										16.83	0.04306	3.43	0.1796	3.43	0.41575	1.755	0.65409	1.761	0.85457	1.761	0.94887	1.735	0.92629
										16.84	0.0441	3.432	0.1796	3.432	0.4146	1.756	0.65338	1.762	0.85294	1.762	0.94887	1.736	0.92439
										16.85	0.0458	3.434	0.1796	3.434	0.41001	1.757	0.65409	1.763	0.85244	1.763	0.94808	1.737	0.92511
										16.86	0.04784	3.436	0.17793	3.436	0.4097	1.758	0.65378	1.764	0.85194	1.764	0.94739	1.738	0.92511
										16.87	0.04819	3.438	0.17863	3.438	0.40667	1.759	0.65297	1.765	0.85345	1.765	0.94631	1.739	0.92366
										16.88	0.04615	3.44	0.17987	3.44	0.40584	1.76	0.65409	1.766	0.85194	1.766	0.94522	1.74	0.92439
										16.89	0.04272	3.442	0.17925	3.442	0.40355	1.761	0.65338	1.767	0.84944	1.767	0.94453	1.741	0.92366
										16.9	0.03998	3.444	0.17899	3.444	0.40083	1.762	0.65338	1.768	0.84994	1.768	0.94374	1.742	0.92366
										16.91	0.03726	3.446	0.1789	3.446	0.39864	1.763	0.65409	1.769	0.84894	1.769	0.94414	1.743	0.92402
										16.92	0.03691	3.448	0.18048	3.448	0.39896	1.764	0.65409	1.77	0.84732	1.77	0.94305	1.744	0.92439
										16.93	0.03624	3.45	0.17987	3.45	0.39552	1.765	0.6545	1.771	0.84732	1.771	0.94384	1.745	0.92366
										16.94	0.03624	3.452	0.18119	3.452	0.3951	1.766	0.65562	1.772	0.84582	1.772	0.94236	1.746	0.92402
										16.95	0.03896	3.454	0.18154	3.454	0.39552	1.767	0.65715	1.773	0.84532	1.773	0.94276	1.747	0.92294
										16.96	0.04476	3.456	0.18154	3.456	0.39437	1.768	0.65858	1.774	0.84419	1.774	0.94276	1.748	0.92439
										16.97	0.04991	3.458	0.18119	3.458	0.39291	1.769	0.66011	1.775	0.84582	1.775	0.94276	1.749	0.92366
										16.98	0.05126	3.46	0.1818	3.46	0.39135	1.77	0.6597	1.776	0.84582	1.776	0.94197	1.75	0.92475
										16.99	0.04956	3.462	0.18215	3.462	0.39208	1.771	0.66194	1.777	0.84582	1.777	0.94128	1.751	0.92439
										17	0.04615	3.464	0.18277	3.464	0.39322	1.772	0.66378	1.778	0.84432	1.778	0.94276	1.752	0.92701
										17.01	0.04031	3.466	0.18154	3.466	0.39176	1.773	0.66459	1.779	0.84432	1.779	0.94128	1.753	0.92511
										17.02	0.03452	3.468	0.18083	3.468	0.39291	1.774	0.66643	1.78	0.84319	1.78	0.94059	1.754	0.92629
										17.03	0.02974	3.47	0.18154	3.47	0.39291	1.775	0.66714	1.781	0.84319	1.781	0.94089	1.755	0.92511
										17.04	0.02666	3.472	0.18048	3.472	0.39322	1.776	0.66939	1.782	0.84432	1.782	0.9402	1.756	0.92665
										17.05	0.02631	3.474	0.1796	3.474	0.39291	1.777	0.6702	1.783	0.84269	1.783	0.94059	1.757	0.92774
										17.06	0.02598	3.476	0.18083	3.476	0.39406	1.778	0.67234	1.784	0.84419	1.784	0.94099	1.758	0.92737
										17.07	0.02631	3.478	0.18048	3.478	0.39249	1.779	0.67316	1.785	0.84319	1.785	0.9402	1.759	0.9281
										17.08	0.02803	3.48	0.18083	3.48	0.39291	1.78	0.67428	1.786	0.84319	1.786	0.93951	1.76	0.92774
										17.09	0.03042	3.482	0.18145	3.482	0.39322	1.781	0.67499	1.787	0.84369	1.787	0.93842	1.761	0.92928
										17.1	0.03589	3.484	0.17951	3.484	0.39406	1.782	0.67683	1.788	0.84269	1.788	0.93803	1.762	0.92737
										17.11	0.04171	3.486	0.18083	3.486	0.39249	1.783	0.67877	1.789	0.84119	1.789	0.93734	1.763	0.92964
										17.12	0.04545	3.488	0.18145	3.488	0.39593	1.784	0.67877	1.79	0.84169	1.79	0.93626	1.764	0.93036
										17.13	0.04852	3.49	0.18022	3.49	0.39552	1.785	0.6802	1.791	0.84019	1.791	0.93586	1.765	0.92891
										17.14	0.04956	3.492	0.1818	3.492	0.39781	1.786	0.68091	1.792	0.84119	1.792	0.93478	1.766	0.92882
										17.15	0.04887	3.494	0.18119	3.494	0.39781	1.787	0.68132	1.793	0.84069	1.793	0.93586	1.767	0.93036
										17.16	0.0458	3.496	0.18251	3.496	0.40083	1.788	0.6802	1.794	0.83969	1.794	0.933	1.768	0.93073
										17.17	0.04031	3.498	0.18409	3.498	0.40167	1.789	0.68203	1.795	0.84119	1.795	0.93369	1.769	0.92964
										17.18	0.03314	3.5	0.18444	3.5	0.40542	1.79	0.68285	1.796	0.83969	1.796	0.93409	1.77	0.93036
										17.19	0.02598	3.502	0.18664	3.502	0.40772	1.791	0.68356	1.797	0.83806	1.797	0.93153	1.771	0.92928
										17.2	0.02188	3.504	0.18823	3.504	0.41157	1.792	0.68356	1.798	0.83656	1.798	0.93153	1.772	0.92919
										17.21	0.02462	3.506	0.18981	3.506	0.41345	1.793	0.68397	1.799	0.83806	1.799	0.93044	1.773	0.93036
										17.22	0.02905	3.508	0.19245	3.508	0.41533	1.794	0.68326	1.8	0.83656	1.8	0.93044	1.774	0.93036
										17.23	0.03144	3.51	0.19342	3.51	0.4196	1.795	0.68356	1.801	0.83444	1.801	0.92867	1.775	0.92928
										17.24	0.03144	3.512	0.19535	3.512	0.42377	1.796	0.68315	1.802	0.83444	1.802	0.92788	1.776	0.92774
										17.25	0.03042	3.514	0.19826	3.514	0.42409	1.797	0.68468	1.803	0.83394	1.803	0.92897	1.777	0.93036
										17.26	0.02839	3.516	0.20081	3.516	0.42753	1.798	0.68438	1.804	0.83194	1.804	0.92759	1.778	0.9281
										17.27	0.02666	3.518	0.20275	3.518	0.43097	1.799	0.68509	1.805	0.83094	1.805	0.92611	1.779	0.92882
										17.28	0.02631	3.52	0.20468	3.52	0.43066	1.8	0.6855	1.806	0.82981	1.806	0.92611	1.78	0.92774
										17.29	0.02462	3.522	0.20855	3.522	0.43285	1.801	0.6858	1.807	0.82781	1.807	0.92433	1.781	0.92846
										17.3	0.02018	3.524	0.20855	3.524	0.43514	1.802	0.6854	1.808	0.82581	1.808	0.92365	1.782	0.9281
										17.31	0.01538	3.526	0.21137	3.526	0.43743	1.803	0.68621	1.809	0.82681	1.809	0.92365	1.783	0.92846
										17.32	0.01436	3.528	0.21207	3.528	0.43827	1.804	0.68693	1.81	0.82631	1.81	0.92148	1.784	0.92919
										17.33	0.01879	3.53	0.21304	3.53	0.439	1.805	0.68723	1.811	0.82468	1.811	0.92108	1.785	0.92701
										17.34	0.02631	3.532	0.21427	3.532	0.43973	1.806	0.68621	1.812	0.82418	1.812	0.92039	1.786	0.9281
										17.35	0.03418	3.534	0.21463	3.534	0.44202	1.807	0.68693	1.813	0.82218	1.813	0.92039	1.787	0.92737
										17.36	0.03863	3.536	0.21401	3.536	0.44015	1.808	0.68733	1.814	0.82268	1.814	0.91931	1.788	0.92846
										17.37	0.04102	3.538	0.21331	3.538	0.44056	1.809	0.68652	1.815	0.82056	1.815	0.91931	1.789	0.92774
										17.38	0.04237	3.54	0.21172	3.54	0.43942	1.81	0.68693	1.816	0.81906	1.816	0.91823	1.79	0.92774
										17.39	0.04135	3.542	0.21304	3.542	0.439	1.811	0.6858	1.817	0.81906	1.817	0.91823	1.791	0.92774
										17.4	0.03555	3.544	0.21234	3.544	0.4367	1.812	0.68733	1.818	0.81856	1.818	0.91714	1.792	0.92629
										17.41	0.02905	3.546	0.21075	3.546	0.4341	1.813	0.68764	1.819	0.82106	1.819	0.91675	1.793	0.92665
										17.42	0.02631	3.548	0.21049	3.548	0.43295	1.814	0.68693	1.82	0.81906	1.82	0.91714	1.794	0.92774
										17.43	0.02427	3.55	0.20979	3.55	0.43066	1.815	0.68621	1.821	0.81956	1.821	0.91783	1.795	0.92774
										17.44	0.02359	3.552	0.20785	3.552	0.42722	1.816	0.68652	1.822	0.81806	1.822	0.91675	1.796	0.92547
										17.45	0.02221	3.554	0.20688	3.554	0.4245	1.817	0.68468	1.823	0.81856	1.823	0.91645	1.797	0.92475
										17.46	0.0229	3.556	0.20662	3.556	0.42148	1.818	0.68509	1.824	0.81693	1.824	0.91714	1.798	0.92584
										17.47	0.02496	3.558	0.20495	3.558	0.41992	1.819	0.6854	1.825	0.81956	1.825	0.91714	1.799	0.9262
										17.48	0.02699	3.56	0.20275	3.56	0.41575	1.82	0.6855	1.826	0.81956	1.826	0.91862	1.8	0.92475
										17.49	0.03078	3.562	0.20143	3.562	0.41272	1.821	0.68509	1.827	0.82006	1.827	0.91606	1.801	0.92547
										17.5	0.03383	3.564	0.19949	3.564	0.40855	1.822	0.68427	1.828	0.82006	1.828	0.91754	1.802	0.92629
										17.51	0.03452	3.566	0.19791	3.566	0.40584	1.823	0.68315	1.829	0.82006	1.829	0.91754	1.803	0.9252
										17.52	0.03248	3.568	0.19694	3.568	0.40469	1.824	0.68285	1.83	0.82106	1.83	0.91606	1.804	0.92593
										17.53	0.03042	3.57	0.19465	3.57	0.40052	1.825	0.68285	1.831	0.82268	1.831	0.91754	1.805	0.92511
										17.54	0.02938	3.572	0.19245	3.572	0.39823	1.826	0.6806	1.832	0.82368	1.832	0.91714	1.806	0.92475
										17.55	0.0287	3.574	0.19051	3.574	0.39666	1.827	0.68203	1.833	0.82518	1.833	0.91823	1.807	0.92701
										17.56	0.02768	3.576	0.18919	3.576	0.39552	1.828	0.6806	1.834	0.82418	1.834	0.91645	1.808	0.92593
										17.57	0.02598	3.578	0.1899	3.578	0.39364	1.829	0.68173	1.835	0.82681	1.835	0.91793	1.809	0.92584
										17.58	0.02598	3.58	0.18919	3.58	0.39135	1.83	0.68091	1.836	0.82731	1.836	0.91823	1.81	0.92665
										17.59	0.0246	3.582	0.18919	3.582	0.39062	1.831	0.6806	1.837	0.82881	1.837	0.91754	1.811	0.92701
										17.6	0.02051	3.584	0.18955	3.584	0.3879	1.832	0.67989	1.838	0.83194	1.838	0.91783	1.812	0.92665
										17.61	0.02049	3.586	0.1899	3.586	0.3879	1.833	0.67948	1.839	0.83144	1.839	0.9197	1.813	0.9281
										17.62	0.02392	3.588	0.19087	3.588	0.38759	1.834	0.67836	1.84	0.83194	1.84	0.91892	1.814	0.93
										17.63	0.03078	3.59	0.19087	3.59	0.38989	1.835	0.67795	1.841	0.83394	1.841	0.91931	1.815	0.92882
										17.64	0.03657	3.592	0.19113	3.592	0.38717	1.836	0.67795	1.842	0.83756	1.842	0.91823	1.816	0.93
										17.65	0.04341	3.594	0.19307	3.594	0.38676	1.837	0.67795	1.843	0.83706	1.843	0.91862	1.817	0.93036
										17.66	0.04852	3.596	0.19403	3.596	0.38832	1.838	0.67795	1.844	0.83856	1.844	0.91823	1.818	0.93109
										17.67	0.04956	3.598	0.19403	3.598	0.38947	1.839	0.67836	1.845	0.84169	1.845	0.91892	1.819	0.93299
										17.68	0.04476	3.6	0.19403	3.6	0.39135	1.84	0.67765	1.846	0.84069	1.846	0.91823	1.82	0.9329
										17.69	0.04033	3.602	0.19632	3.602	0.39406	1.841	0.67795	1.847	0.84219	1.847	0.91823	1.821	0.9329
										17.7	0.03724	3.604	0.19694	3.604	0.39593	1.842	0.67765	1.848	0.84582	1.848	0.91793	1.822	0.93335
										17.71	0.03657	3.606	0.19623	3.606	0.39864	1.843	0.67907	1.849	0.84469	1.849	0.91901	1.823	0.9348
										17.72	0.03963	3.608	0.19694	3.608	0.4024	1.844	0.67907	1.85	0.84782	1.85	0.91823	1.824	0.9367
										17.73	0.04272	3.61	0.19562	3.61	0.40542	1.845	0.67836	1.851	0.84944	1.851	0.91823	1.825	0.9367
										17.74	0.04374	3.612	0.19535	3.612	0.40928	1.846	0.67948	1.852	0.85044	1.852	0.91783	1.826	0.93779
										17.75	0.04237	3.614	0.19535	3.614	0.41157	1.847	0.6802	1.853	0.84994	1.853	0.91714	1.827	0.93933
										17.76	0.03759	3.616	0.19403	3.616	0.41648	1.848	0.67979	1.854	0.84832	1.854	0.91675	1.828	0.94041
										17.77	0.03317	3.618	0.19403	3.618	0.4196	1.849	0.67907	1.855	0.85244	1.855	0.91675	1.829	0.9415
										17.78	0.03109	3.62	0.19113	3.62	0.4219	1.85	0.67989	1.856	0.85294	1.856	0.91567	1.83	0.9415
										17.79	0.03246	3.622	0.19051	3.622	0.4268	1.851	0.6802	1.857	0.85094	1.857	0.91754	1.831	0.94186
										17.8	0.0335	3.624	0.18858	3.624	0.42753	1.852	0.6806	1.858	0.85294	1.858	0.91714	1.832	0.94223
										17.81	0.03418	3.626	0.18796	3.626	0.42868	1.853	0.6806	1.859	0.85507	1.859	0.91567	1.833	0.94377
										17.82	0.03555	3.628	0.18726	3.628	0.42982	1.854	0.6802	1.86	0.85244	1.86	0.91606	1.834	0.94521
										17.83	0.03759	3.63	0.18567	3.63	0.43066	1.855	0.67907	1.861	0.85294	1.861	0.91468	1.835	0.94413
										17.84	0.04033	3.632	0.18435	3.632	0.42982	1.856	0.67877	1.862	0.85044	1.862	0.91576	1.836	0.94521
										17.85	0.04033	3.634	0.18215	3.634	0.43066	1.857	0.67877	1.863	0.85294	1.863	0.91498	1.837	0.94558
										17.86	0.03794	3.636	0.1796	3.636	0.43024	1.858	0.67948	1.864	0.85144	1.864	0.91498	1.838	0.94558
										17.87	0.03555	3.638	0.17793	3.638	0.42909	1.859	0.67907	1.865	0.85244	1.865	0.91389	1.839	0.94675
										17.88	0.03383	3.64	0.17599	3.64	0.4268	1.86	0.67907	1.866	0.85144	1.866	0.91429	1.84	0.94748
										17.89	0.03213	3.642	0.17379	3.642	0.42492	1.861	0.67877	1.867	0.85094	1.867	0.9135	1.841	0.94784
										17.9	0.02938	3.644	0.17309	3.644	0.42377	1.862	0.67836	1.868	0.85144	1.868	0.91389	1.842	0.94748
										17.91	0.02768	3.646	0.17212	3.646	0.42221	1.863	0.67765	1.869	0.85144	1.869	0.91172	1.843	0.94675
										17.92	0.02905	3.648	0.17027	3.648	0.4196	1.864	0.67877	1.87	0.84894	1.87	0.91143	1.844	0.94603
										17.93	0.03144	3.65	0.16957	3.65	0.41992	1.865	0.67683	1.871	0.84782	1.871	0.9132	1.845	0.94449
										17.94	0.0335	3.652	0.16895	3.652	0.41762	1.866	0.67724	1.872	0.84894	1.872	0.91103	1.846	0.94521
										17.95	0.03589	3.654	0.16799	3.654	0.41689	1.867	0.67683	1.873	0.84894	1.873	0.91064	1.847	0.94521
										17.96	0.03555	3.656	0.16737	3.656	0.41345	1.868	0.67765	1.874	0.84732	1.874	0.91103	1.848	0.94304
										17.97	0.03691	3.658	0.1664	3.658	0.41387	1.869	0.67795	1.875	0.84732	1.875	0.91143	1.849	0.94223
										17.98	0.03794	3.66	0.1686	3.66	0.41345	1.87	0.67612	1.876	0.84844	1.876	0.90995	1.85	0.94186
										17.99	0.0393	3.662	0.16799	3.662	0.41189	1.871	0.67683	1.877	0.84432	1.877	0.91064	1.851	0.9415
										18	0.03998	3.664	0.16834	3.664	0.4123	1.872	0.67765	1.878	0.84532	1.878	0.90995	1.852	0.93969
										18.01	0.03863	3.666	0.17027	3.666	0.41001	1.873	0.67795	1.879	0.84382	1.879	0.90995	1.853	0.93888
										18.02	0.03896	3.668	0.17124	3.668	0.41074	1.874	0.67765	1.88	0.84319	1.88	0.90995	1.854	0.93815
										18.03	0.0393	3.67	0.17247	3.67	0.4097	1.875	0.67765	1.881	0.84319	1.881	0.90995	1.855	0.93634
										18.04	0.03896	3.672	0.17406	3.672	0.40813	1.876	0.67836	1.882	0.84369	1.882	0.91034	1.856	0.93634
										18.05	0.04067	3.674	0.17538	3.674	0.40928	1.877	0.67948	1.883	0.84369	1.883	0.91103	1.857	0.93371
										18.06	0.03998	3.676	0.17863	3.676	0.4097	1.878	0.67989	1.884	0.84119	1.884	0.91251	1.858	0.9329
										18.07	0.03655	3.678	0.17987	3.678	0.41084	1.879	0.6802	1.885	0.84269	1.885	0.91103	1.859	0.93109
										18.08	0.02974	3.68	0.18057	3.68	0.41001	1.88	0.68101	1.886	0.84219	1.886	0.9132	1.86	0.92882
										18.09	0.02598	3.682	0.18215	3.682	0.41084	1.881	0.67989	1.887	0.84369	1.887	0.91281	1.861	0.92665
										18.1	0.02392	3.684	0.18312	3.684	0.41189	1.882	0.68173	1.888	0.84169	1.888	0.91606	1.862	0.92701
										18.11	0.02257	3.686	0.18409	3.686	0.41387	1.883	0.68285	1.889	0.84269	1.889	0.91576	1.863	0.92402
										18.12	0.02221	3.688	0.18726	3.688	0.41502	1.884	0.68244	1.89	0.84382	1.89	0.91714	1.864	0.92294
										18.13	0.02084	3.69	0.18699	3.69	0.41648	1.885	0.68427	1.891	0.84319	1.891	0.91823	1.865	0.92104
										18.14	0.02188	3.692	0.18858	3.692	0.41877	1.886	0.6854	1.892	0.84482	1.892	0.91892	1.866	0.91922
										18.15	0.02359	3.694	0.18955	3.694	0.42065	1.887	0.68621	1.893	0.84532	1.893	0.92079	1.867	0.9185
										18.16	0.02666	3.696	0.18893	3.696	0.42106	1.888	0.6858	1.894	0.84482	1.894	0.92108	1.868	0.91696
										18.17	0.03248	3.698	0.19087	3.698	0.42148	1.889	0.68621	1.895	0.84532	1.895	0.92325	1.869	0.91542
										18.18	0.03416	3.7	0.19016	3.7	0.42294	1.89	0.68805	1.896	0.84482	1.896	0.92473	1.87	0.91361
										18.19	0.03555	3.702	0.19016	3.702	0.42409	1.891	0.68846	1.897	0.84632	1.897	0.92473	1.871	0.91171
										18.2	0.03418	3.704	0.18884	3.704	0.42377	1.892	0.68958	1.898	0.84532	1.898	0.92719	1.872	0.90908
										18.21	0.03383	3.706	0.18858	3.706	0.42523	1.893	0.69182	1.899	0.84782	1.899	0.92798	1.873	0.908
										18.22	0.03383	3.708	0.18823	3.708	0.42523	1.894	0.69182	1.9	0.84832	1.9	0.92975	1.874	0.90763
										18.23	0.03418	3.71	0.18823	3.71	0.42377	1.895	0.69213	1.901	0.84732	1.901	0.92906	1.875	0.90618
										18.24	0.0352	3.712	0.18823	3.712	0.4245	1.896	0.69294	1.902	0.84944	1.902	0.93123	1.876	0.90392
										18.25	0.0352	3.714	0.18726	3.714	0.42409	1.897	0.69396	1.903	0.84944	1.903	0.93153	1.877	0.90356
										18.26	0.03657	3.716	0.18629	3.716	0.4245	1.898	0.69294	1.904	0.85094	1.904	0.933	1.878	0.90093
										18.27	0.03691	3.718	0.18629	3.718	0.42336	1.899	0.69396	1.905	0.85244	1.905	0.9333	1.879	0.89985
										18.28	0.0352	3.72	0.18567	3.72	0.42336	1.9	0.69325	1.906	0.85194	1.906	0.93369	1.88	0.89948
										18.29	0.03452	3.722	0.18506	3.722	0.42294	1.901	0.69437	1.907	0.85457	1.907	0.9334	1.881	0.89794
										18.3	0.03622	3.724	0.18435	3.724	0.42148	1.902	0.69549	1.908	0.85457	1.908	0.93438	1.882	0.89794
										18.31	0.03794	3.726	0.18409	3.726	0.42075	1.903	0.69478	1.909	0.85607	1.909	0.93626	1.883	0.89794
										18.32	0.0393	3.728	0.18215	3.728	0.41846	1.904	0.69478	1.91	0.85757	1.91	0.93695	1.884	0.89722
										18.33	0.0393	3.73	0.17987	3.73	0.41689	1.905	0.69366	1.911	0.8592	1.911	0.93586	1.885	0.8965
										18.34	0.04031	3.732	0.17925	3.732	0.41345	1.906	0.69478	1.912	0.85857	1.912	0.93557	1.886	0.89496
										18.35	0.04511	3.734	0.17828	3.734	0.41189	1.907	0.69478	1.913	0.85857	1.913	0.93517	1.887	0.89577
										18.36	0.05023	3.736	0.17828	3.736	0.40855	1.908	0.69508	1.914	0.85857	1.914	0.93655	1.888	0.89613
										18.37	0.05365	3.738	0.1767	3.738	0.40699	1.909	0.69366	1.915	0.8592	1.915	0.93665	1.889	0.89459
										18.38	0.05469	3.74	0.17538	3.74	0.4024	1.91	0.69254	1.916	0.8622	1.916	0.93586	1.89	0.89459
										18.39	0.05365	3.742	0.17476	3.742	0.39979	1.911	0.69213	1.917	0.86232	1.917	0.93626	1.891	0.89604
										18.4	0.05025	3.744	0.17379	3.744	0.39666	1.912	0.69213	1.918	0.8597	1.918	0.93586	1.892	0.89568
										18.41	0.04613	3.746	0.17247	3.746	0.39437	1.913	0.69284	1.919	0.8612	1.919	0.93517	1.893	0.89722
										18.42	0.04204	3.748	0.17186	3.748	0.39249	1.914	0.68917	1.92	0.86332	1.92	0.93478	1.894	0.89686
										18.43	0.03624	3.75	0.17247	3.75	0.39093	1.915	0.68876	1.921	0.86332	1.921	0.93409	1.895	0.89686
										18.44	0.03317	3.752	0.17186	3.752	0.3879	1.916	0.68693	1.922	0.86432	1.922	0.933	1.896	0.89722
										18.45	0.03246	3.754	0.17186	3.754	0.38905	1.917	0.68621	1.923	0.86582	1.923	0.93369	1.897	0.89831
										18.46	0.0352	3.756	0.17283	3.756	0.38561	1.918	0.68509	1.924	0.86683	1.924	0.9334	1.898	0.89794
										18.47	0.0393	3.758	0.17379	3.758	0.38759	1.919	0.68356	1.925	0.86632	1.925	0.93123	1.899	0.89985
										18.48	0.04102	3.76	0.17415	3.76	0.3879	1.92	0.68285	1.926	0.86683	1.926	0.93123	1.9	0.89948
										18.49	0.04102	3.762	0.17573	3.762	0.3879	1.921	0.6806	1.927	0.86795	1.927	0.92975	1.901	0.90021
										18.5	0.03794	3.764	0.17696	3.764	0.3902	1.922	0.67979	1.928	0.86945	1.928	0.92906	1.902	0.90202
										18.51	0.03248	3.766	0.17696	3.766	0.39093	1.923	0.67836	1.929	0.86895	1.929	0.92798	1.903	0.90392
										18.52	0.02836	3.768	0.1789	3.768	0.39135	1.924	0.67612	1.93	0.86895	1.93	0.92906	1.904	0.90392
										18.53	0.02699	3.77	0.18154	3.77	0.39364	1.925	0.67428	1.931	0.86945	1.931	0.92828	1.905	0.90392
										18.54	0.02938	3.772	0.18083	3.772	0.39437	1.926	0.67316	1.932	0.87045	1.932	0.92729	1.906	0.90465
										18.55	0.03144	3.774	0.18251	3.774	0.3952	1.927	0.67092	1.933	0.87095	1.933	0.92542	1.907	0.90465
										18.56	0.03248	3.776	0.18312	3.776	0.39666	1.928	0.66939	1.934	0.87045	1.934	0.9269	1.908	0.90537
										18.57	0.03075	3.778	0.18374	3.778	0.39823	1.929	0.66684	1.935	0.86945	1.935	0.9269	1.909	0.90501
										18.58	0.02666	3.78	0.18471	3.78	0.40125	1.93	0.66602	1.936	0.86895	1.936	0.92611	1.91	0.90691
										18.59	0.02531	3.782	0.18471	3.782	0.4001	1.931	0.66347	1.937	0.86795	1.937	0.92542	1.911	0.90763
										18.6	0.02631	3.784	0.18471	3.784	0.4001	1.932	0.66011	1.938	0.86795	1.938	0.9269	1.912	0.90655
										18.61	0.0287	3.786	0.18506	3.786	0.40125	1.933	0.65827	1.939	0.86632	1.939	0.9269	1.913	0.90763
										18.62	0.0287	3.788	0.18603	3.788	0.40396	1.934	0.65715	1.94	0.86582	1.94	0.92473	1.914	0.908
										18.63	0.02699	3.79	0.18603	3.79	0.40313	1.935	0.6545	1.941	0.8622	1.941	0.92473	1.915	0.90881
										18.64	0.02496	3.792	0.18435	3.792	0.40396	1.936	0.65409	1.942	0.8627	1.942	0.92473	1.916	0.90763
										18.65	0.02699	3.794	0.18444	3.794	0.40428	1.937	0.65185	1.943	0.85707	1.943	0.92394	1.917	0.90836
										18.66	0.02974	3.796	0.18629	3.796	0.40396	1.938	0.6497	1.944	0.85757	1.944	0.92473	1.918	0.90954
										18.67	0.03042	3.798	0.18506	3.798	0.40198	1.939	0.6497	1.945	0.85457	1.945	0.92473	1.919	0.90954
										18.68	0.02905	3.8	0.18532	3.8	0.40167	1.94	0.64889	1.946	0.85244	1.946	0.92433	1.92	0.90917
										18.69	0.03009	3.802	0.18471	3.802	0.40083	1.941	0.64746	1.947	0.84994	1.947	0.92433	1.921	0.9099
										18.7	0.03144	3.804	0.18215	3.804	0.40052	1.942	0.64593	1.948	0.84682	1.948	0.92365	1.922	0.90954
										18.71	0.0335	3.806	0.18154	3.806	0.39896	1.943	0.64552	1.949	0.84319	1.949	0.92433	1.923	0.91062
										18.72	0.03553	3.808	0.18057	3.808	0.39708	1.944	0.6441	1.95	0.84169	1.95	0.92365	1.924	0.91098
										18.73	0.03759	3.81	0.17793	3.81	0.39593	1.945	0.6441	1.951	0.83906	1.951	0.92187	1.925	0.91207
										18.74	0.03998	3.812	0.17731	3.812	0.39593	1.946	0.64328	1.952	0.83606	1.952	0.92365	1.926	0.91171
										18.75	0.04272	3.814	0.17573	3.814	0.39593	1.947	0.64257	1.953	0.83444	1.953	0.92296	1.927	0.91289
										18.76	0.04511	3.816	0.17379	3.816	0.39406	1.948	0.64297	1.954	0.83194	1.954	0.92404	1.928	0.9147
										18.77	0.0475	3.818	0.17283	3.818	0.39437	1.949	0.64399	1.955	0.82931	1.955	0.92404	1.929	0.9147
										18.78	0.04887	3.82	0.17283	3.82	0.39479	1.95	0.64104	1.956	0.82681	1.956	0.92433	1.93	0.91624
										18.79	0.04649	3.822	0.17283	3.822	0.39406	1.951	0.64216	1.957	0.82568	1.957	0.92365	1.931	0.91769
										18.8	0.04306	3.824	0.17212	3.824	0.39322	1.952	0.64328	1.958	0.82318	1.958	0.92325	1.932	0.91732
										18.81	0.04067	3.826	0.17089	3.826	0.39322	1.953	0.64297	1.959	0.82418	1.959	0.92512	1.933	0.91877
										18.82	0.03828	3.828	0.17115	3.828	0.39666	1.954	0.64369	1.96	0.82106	1.96	0.92365	1.934	0.91877
										18.83	0.03624	3.83	0.17124	3.83	0.39593	1.955	0.64297	1.961	0.81906	1.961	0.92473	1.935	0.92176
										18.84	0.03144	3.832	0.17186	3.832	0.39896	1.956	0.64257	1.962	0.82056	1.962	0.92473	1.936	0.92248
										18.85	0.0287	3.834	0.17283	3.834	0.39937	1.957	0.64522	1.963	0.81956	1.963	0.92581	1.937	0.92475
										18.86	0.02803	3.836	0.17415	3.836	0.39979	1.958	0.64552	1.964	0.81706	1.964	0.92581	1.938	0.92511
										18.87	0.02938	3.838	0.17476	3.838	0.39979	1.959	0.6441	1.965	0.81856	1.965	0.92621	1.939	0.92511
										18.88	0.02836	3.84	0.17599	3.84	0.40323	1.96	0.64522	1.966	0.81443	1.966	0.92719	1.94	0.92701
										18.89	0.02768	3.842	0.17731	3.842	0.40396	1.961	0.64481	1.967	0.81806	1.967	0.92759	1.941	0.92774
										18.9	0.02735	3.844	0.18022	3.844	0.40355	1.962	0.64736	1.968	0.81443	1.968	0.92906	1.942	0.92846
										18.91	0.02666	3.846	0.18057	3.846	0.40626	1.963	0.6496	1.969	0.81343	1.969	0.92906	1.943	0.93
										18.92	0.02768	3.848	0.18312	3.848	0.40657	1.964	0.64889	1.97	0.81543	1.97	0.92975	1.944	0.93036
										18.93	0.03009	3.85	0.18277	3.85	0.40699	1.965	0.65113	1.971	0.81443	1.971	0.92906	1.945	0.93181
										18.94	0.03078	3.852	0.18541	3.852	0.40542	1.966	0.65154	1.972	0.8123	1.972	0.93044	1.946	0.93226
										18.95	0.03144	3.854	0.18664	3.854	0.40542	1.967	0.65338	1.973	0.81343	1.973	0.93153	1.947	0.93335
										18.96	0.03109	3.856	0.18823	3.856	0.40469	1.968	0.65409	1.974	0.81343	1.974	0.93123	1.948	0.93371
										18.97	0.03281	3.858	0.18858	3.858	0.40428	1.969	0.65338	1.975	0.81343	1.975	0.93232	1.949	0.9329
										18.98	0.03281	3.86	0.19113	3.86	0.40313	1.97	0.65562	1.976	0.8118	1.976	0.93409	1.95	0.93254
										18.99	0.03246	3.862	0.19307	3.862	0.40313	1.971	0.6545	1.977	0.81343	1.977	0.93586	1.951	0.9329
										19	0.03042	3.864	0.19368	3.864	0.40083	1.972	0.65705	1.978	0.8118	1.978	0.93369	1.952	0.93335
										19.01	0.02974	3.866	0.19439	3.866	0.39854	1.973	0.65603	1.979	0.8098	1.979	0.93764	1.953	0.93335
										19.02	0.02974	3.868	0.195	3.868	0.39823	1.974	0.65745	1.98	0.8103	1.98	0.93842	1.954	0.9348
										19.03	0.02938	3.87	0.19755	3.87	0.39781	1.975	0.65745	1.981	0.8103	1.981	0.93734	1.955	0.93299
										19.04	0.03078	3.872	0.19949	3.872	0.3952	1.976	0.65745	1.982	0.8093	1.982	0.93872	1.956	0.93181
										19.05	0.03109	3.874	0.19984	3.874	0.39249	1.977	0.65786	1.983	0.8083	1.983	0.93951	1.957	0.93299
										19.06	0.03075	3.876	0.20046	3.876	0.39291	1.978	0.65786	1.984	0.80768	1.984	0.9402	1.958	0.93181
										19.07	0.0287	3.878	0.19984	3.878	0.39176	1.979	0.65827	1.985	0.80768	1.985	0.94167	1.959	0.9319
										19.08	0.02666	3.88	0.20178	3.88	0.39135	1.98	0.65603	1.986	0.80568	1.986	0.94345	1.96	0.93145
										19.09	0.02462	3.882	0.20204	3.882	0.38947	1.981	0.65674	1.987	0.80618	1.987	0.94384	1.961	0.93145
										19.1	0.02392	3.884	0.20081	3.884	0.3879	1.982	0.65745	1.988	0.80568	1.988	0.94453	1.962	0.93036
										19.11	0.02803	3.886	0.20204	3.886	0.38676	1.983	0.65491	1.989	0.80518	1.989	0.94631	1.963	0.93036
										19.12	0.03213	3.888	0.20275	3.888	0.38561	1.984	0.65562	1.99	0.80468	1.99	0.947	1.964	0.92964
										19.13	0.03726	3.89	0.20336	3.89	0.38415	1.985	0.65715	1.991	0.80418	1.991	0.94887	1.965	0.93036
										19.14	0.04067	3.892	0.20178	3.892	0.38415	1.986	0.65674	1.992	0.80205	1.992	0.94916	1.966	0.92928
										19.15	0.04237	3.894	0.20178	3.894	0.38259	1.987	0.65674	1.993	0.80268	1.993	0.95025	1.967	0.92928
										19.16	0.04135	3.896	0.20239	3.896	0.38113	1.988	0.65715	1.994	0.80418	1.994	0.95103	1.968	0.92891
										19.17	0.03998	3.898	0.20143	3.898	0.38186	1.989	0.65562	1.995	0.80205	1.995	0.95064	1.969	0.92665
										19.18	0.03759	3.9	0.19984	3.9	0.37883	1.99	0.65521	1.996	0.80305	1.996	0.95103	1.97	0.92737
										19.19	0.03726	3.902	0.19887	3.902	0.38071	1.991	0.65603	1.997	0.80155	1.997	0.95212	1.971	0.92701
										19.2	0.03794	3.904	0.1972	3.904	0.38071	1.992	0.65521	1.998	0.80368	1.998	0.95103	1.972	0.92511
										19.21	0.03828	3.906	0.19562	3.906	0.38102	1.993	0.6545	1.999	0.80418	1.999	0.9532	1.973	0.92439
										19.22	0.0393	3.908	0.19465	3.908	0.37956	1.994	0.65674	2	0.80568	2	0.95103	1.974	0.92294
										19.23	0.03896	3.91	0.19148	3.91	0.38029	1.995	0.65409	2.001	0.80418	2.001	0.95172	1.975	0.92176
										19.24	0.03794	3.912	0.18884	3.912	0.38113	1.996	0.6545	2.002	0.80368	2.002	0.95212	1.976	0.91995
										19.25	0.03828	3.914	0.18893	3.914	0.38259	1.997	0.65378	2.003	0.80418	2.003	0.95172	1.977	0.91841
										19.26	0.04171	3.916	0.18506	3.916	0.38415	1.998	0.65409	2.004	0.80518	2.004	0.95103	1.978	0.91769
										19.27	0.04649	3.918	0.18242	3.918	0.38332	1.999	0.65603	2.005	0.80418	2.005	0.95103	1.979	0.91624
										19.28	0.04613	3.92	0.18215	3.92	0.38217	2	0.65409	2.006	0.8073	2.006	0.95133	1.98	0.91506
										19.29	0.04204	3.922	0.17925	3.922	0.38415	2.001	0.6545	2.007	0.80718	2.007	0.95103	1.981	0.91397
										19.3	0.03555	3.924	0.17635	3.924	0.38488	2.002	0.65409	2.008	0.80668	2.008	0.95064	1.982	0.91171
										19.31	0.03042	3.926	0.17441	3.926	0.38634	2.003	0.65491	2.009	0.8098	2.009	0.94808	1.983	0.91062
										19.32	0.02562	3.928	0.17221	3.928	0.38676	2.004	0.65491	2.01	0.8108	2.01	0.94956	1.984	0.90917
										19.33	0.02221	3.93	0.16799	3.93	0.38488	2.005	0.6545	2.011	0.8108	2.011	0.94916	1.985	0.90836
										19.34	0.02188	3.932	0.16763	3.932	0.38676	2.006	0.6545	2.012	0.8118	2.012	0.94995	1.986	0.90691
										19.35	0.02359	3.934	0.16447	3.934	0.38561	2.007	0.65562	2.013	0.81293	2.013	0.94847	1.987	0.90691
										19.36	0.0277	3.936	0.16279	3.936	0.38676	2.008	0.65633	2.014	0.81443	2.014	0.94847	1.988	0.90537
										19.37	0.03248	3.938	0.16086	3.938	0.38644	2.009	0.65674	2.015	0.81393	2.015	0.94887	1.989	0.90428
										19.38	0.03759	3.94	0.15963	3.94	0.38717	2.01	0.65633	2.016	0.81856	2.016	0.94778	1.99	0.90392
										19.39	0.04137	3.942	0.15804	3.942	0.38863	2.011	0.65745	2.017	0.81906	2.017	0.94778	1.991	0.90465
										19.4	0.04272	3.944	0.15866	3.944	0.38717	2.012	0.65633	2.018	0.82118	2.018	0.9467	1.992	0.9032
										19.41	0.04031	3.946	0.15866	3.946	0.38759	2.013	0.65562	2.019	0.82218	2.019	0.94778	1.993	0.90238
										19.42	0.03485	3.948	0.15707	3.948	0.3879	2.014	0.65786	2.02	0.82518	2.02	0.94739	1.994	0.90166
										19.43	0.02803	3.95	0.15611	3.95	0.38989	2.015	0.65715	2.021	0.82468	2.021	0.94739	1.995	0.90238
										19.44	0.02427	3.952	0.15576	3.952	0.38947	2.016	0.65939	2.022	0.82831	2.022	0.94847	1.996	0.90129
										19.45	0.02359	3.954	0.15611	3.954	0.38989	2.017	0.65745	2.023	0.82981	2.023	0.94847	1.997	0.90129
										19.46	0.02631	3.956	0.15514	3.956	0.39176	2.018	0.65827	2.024	0.83244	2.024	0.94739	1.998	0.90129
										19.47	0.03075	3.958	0.1532	3.958	0.39208	2.019	0.65745	2.025	0.83344	2.025	0.94808	1.999	0.90093
										19.48	0.03452	3.96	0.1525	3.96	0.39208	2.02	0.65715	2.026	0.83556	2.026	0.94847	2	0.90166
										19.49	0.03416	3.962	0.15224	3.962	0.39364	2.021	0.65715	2.027	0.83756	2.027	0.94916	2.001	0.90166
										19.5	0.03213	3.964	0.15065	3.964	0.39406	2.022	0.65633	2.028	0.83856	2.028	0.94916	2.002	0.90166
										19.51	0.03075	3.966	0.1503	3.966	0.39593	2.023	0.65745	2.029	0.83806	2.029	0.94956	2.003	0.90247
										19.52	0.03042	3.968	0.14775	3.968	0.39635	2.024	0.65603	2.03	0.84219	2.03	0.94985	2.004	0.90202
										19.53	0.02905	3.97	0.14801	3.97	0.39979	2.025	0.65674	2.031	0.84219	2.031	0.95064	2.005	0.90202
										19.54	0.02631	3.972	0.14449	3.972	0.39937	2.026	0.65674	2.032	0.84169	2.032	0.95103	2.006	0.90247
										19.55	0.02392	3.974	0.14423	3.974	0.40167	2.027	0.65603	2.033	0.84369	2.033	0.95241	2.007	0.90356
										19.56	0.02392	3.976	0.14317	3.976	0.40313	2.028	0.65562	2.034	0.84519	2.034	0.95212	2.008	0.9032
										19.57	0.02496	3.978	0.14326	3.978	0.40626	2.029	0.65562	2.035	0.84419	2.035	0.95458	2.009	0.90356
										19.58	0.02496	3.98	0.14159	3.98	0.40855	2.03	0.65603	2.036	0.84682	2.036	0.9535	2.01	0.90465
										19.59	0.0246	3.982	0.14194	3.982	0.41116	2.031	0.65378	2.037	0.84519	2.037	0.95567	2.011	0.90573
										19.6	0.0277	3.984	0.14159	3.984	0.41272	2.032	0.65378	2.038	0.84832	2.038	0.95635	2.012	0.90537
										19.61	0.03452	3.986	0.14159	3.986	0.41502	2.033	0.65338	2.039	0.84832	2.039	0.95744	2.013	0.90501
										19.62	0.04204	3.988	0.14229	3.988	0.41575	2.034	0.65307	2.04	0.85044	2.04	0.95744	2.014	0.90465
										19.63	0.05023	3.99	0.14317	3.99	0.41731	2.035	0.65266	2.041	0.84982	2.041	0.95823	2.015	0.90501
										19.64	0.05571	3.992	0.14388	3.992	0.41846	2.036	0.65307	2.042	0.84882	2.042	0.96039	2.016	0.90609
										19.65	0.05843	3.994	0.14449	3.994	0.41877	2.037	0.65338	2.043	0.85044	2.043	0.96108	2.017	0.90573
										19.66	0.05538	3.996	0.14608	3.996	0.41992	2.038	0.65266	2.044	0.85144	2.044	0.96108	2.018	0.90763
										19.67	0.04887	3.998	0.14678	3.998	0.42148	2.039	0.65113	2.045	0.84832	2.045	0.96256	2.019	0.908
										19.68	0.04237	4	0.14581	4	0.42148	2.04	0.65225	2.046	0.84932	2.046	0.96286	2.02	0.90763
										19.69	0.03657	4.002	0.14546	4.002	0.42148	2.041	0.65266	2.047	0.84894	2.047	0.96217	2.021	0.90908
										19.7	0.03555	4.004	0.14608	4.004	0.42148	2.042	0.65185	2.048	0.85044	2.048	0.96394	2.022	0.90908
										19.71	0.03589	4.006	0.14608	4.006	0.4245	2.043	0.65338	2.049	0.85144	2.049	0.96433	2.023	0.90954
										19.72	0.03655	4.008	0.14581	4.008	0.42336	2.044	0.65338	2.05	0.84894	2.05	0.96502	2.024	0.91026
										19.73	0.03794	4.01	0.14616	4.01	0.42336	2.045	0.65378	2.051	0.85044	2.051	0.96542	2.025	0.91062
										19.74	0.03998	4.012	0.14546	4.012	0.42607	2.046	0.6545	2.052	0.84882	2.052	0.96473	2.026	0.91135
										19.75	0.04135	4.014	0.14484	4.014	0.42565	2.047	0.6545	2.053	0.84632	2.053	0.96473	2.027	0.91062
										19.76	0.04237	4.016	0.14484	4.016	0.42565	2.048	0.6545	2.054	0.84782	2.054	0.96473	2.028	0.90954
										19.77	0.03998	4.018	0.14414	4.018	0.4268	2.049	0.65491	2.055	0.84732	2.055	0.96473	2.029	0.91098
										19.78	0.03691	4.02	0.14449	4.02	0.42868	2.05	0.65715	2.056	0.84632	2.056	0.96581	2.03	0.91171
										19.79	0.03487	4.022	0.14291	4.022	0.42951	2.051	0.65633	2.057	0.84419	2.057	0.96611	2.031	0.91216
										19.8	0.03624	4.024	0.14423	4.024	0.43024	2.052	0.65745	2.058	0.84007	2.058	0.96581	2.032	0.91135
										19.81	0.03794	4.026	0.14581	4.026	0.42836	2.053	0.65898	2.059	0.84069	2.059	0.96433	2.033	0.91062
										19.82	0.0383	4.028	0.14546	4.028	0.43024	2.054	0.66011	2.06	0.83956	2.06	0.96473	2.034	0.91135
										19.83	0.03691	4.03	0.14713	4.03	0.42836	2.055	0.66011	2.061	0.83756	2.061	0.96581	2.035	0.91098
										19.84	0.0335	4.032	0.14898	4.032	0.42909	2.056	0.66082	2.062	0.83394	2.062	0.96433	2.036	0.91216
										19.85	0.03144	4.034	0.15056	4.034	0.42909	2.057	0.66153	2.063	0.83444	2.063	0.96433	2.037	0.91135
										19.86	0.02938	4.036	0.15092	4.036	0.42868	2.058	0.66347	2.064	0.83031	2.064	0.96286	2.038	0.91171
										19.87	0.02938	4.038	0.15347	4.038	0.42826	2.059	0.66459	2.065	0.82831	2.065	0.96148	2.039	0.91098
										19.88	0.03075	4.04	0.1554	4.04	0.42753	2.06	0.66459	2.066	0.82731	2.066	0.96256	2.04	0.91171
										19.89	0.0335	4.042	0.15672	4.042	0.42836	2.061	0.66531	2.067	0.82156	2.067	0.96148	2.041	0.91289
										19.9	0.03452	4.044	0.15831	4.044	0.42795	2.062	0.66571	2.068	0.82106	2.068	0.96108	2.042	0.91207
										19.91	0.0335	4.046	0.15804	4.046	0.42753	2.063	0.66755	2.069	0.81856	2.069	0.96	2.043	0.91243
										19.92	0.0287	4.048	0.15998	4.048	0.42607	2.064	0.66867	2.07	0.81806	2.07	0.96039	2.044	0.91216
										19.93	0.02462	4.05	0.16095	4.05	0.42565	2.065	0.67132	2.071	0.81443	2.071	0.95852	2.045	0.91252
										19.94	0.02153	4.052	0.16086	4.052	0.42263	2.066	0.67132	2.072	0.8113	2.072	0.95823	2.046	0.91325
										19.95	0.02049	4.054	0.16253	4.054	0.41992	2.067	0.67245	2.073	0.8113	2.073	0.95754	2.047	0.9147
										19.96	0.02153	4.056	0.16376	4.056	0.41835	2.068	0.67347	2.074	0.8083	2.074	0.95537	2.048	0.91433
										19.97	0.02392	4.058	0.1635	4.058	0.41502	2.069	0.67387	2.075	0.80618	2.075	0.95537	2.049	0.91624
										19.98	0.02562	4.06	0.16411	4.06	0.41074	2.07	0.67499	2.076	0.80468	2.076	0.95429	2.05	0.9166
										19.99	0.02562	4.062	0.16508	4.062	0.40699	2.071	0.6754	2.077	0.80368	2.077	0.9532	2.051	0.91805
										20	0.02529	4.064	0.16543	4.064	0.40282	2.072	0.67571	2.078	0.80205	2.078	0.95241	2.052	0.91841
										20.01	0.02598	4.066	0.16543	4.066	0.40094	2.073	0.67571	2.079	0.79792	2.079	0.95281	2.053	0.91995
										20.02	0.0246	4.068	0.16702	4.068	0.3975	2.074	0.67612	2.08	0.79792	2.08	0.95064	2.054	0.92031
[truncated: 9,998 more rows]

## Sheet: Fig. 5
	Figure 5a									Figure 5b						Figure 5c																	Figure 5d
	Effect of AMK on Peptide (BOP•Met-Phe-Leu) release									Inhibition of RF2 mediated peptide release						[EF-G/RRF mediated splitting (recycling) of post-termination of ribsome]																	Inhibition of ribosome recycling
	Time (Sec)	No AMK	AMK [0.05 μM]	AMK [0.1 μM]	AMK [0.2 μM]	AMK [0.5 μM]	AMK [0.1 μM]			AMK [μM]	Fraction Inhibition	±SEM				No AMK		AMK [1 μM]		AMK [2 μM]		AMK [5 μM]		AMK [7.5 μM]		AMK [10 μM]		AMK [20 μM]					AMK [μM]	Fraction Inhibition	±SEM
		arb. units	arb. units	arb. units	arb. units	arb. units	arb. units			0	0	0.001				Time (sec)	arb. units	Time (sec)	arb. units	Time (sec)	arb. units	Time (sec)	arb. units	Time (sec)	arb. units	Time (sec)	arb. units	Time (sec)	arb. units				0	0	0.001
	0.01	1.37843	1.41155	1.38589	1.3877	1.38951	1.37777			0.05	0.14375	0.021																					1	0.12	0.01
	0.0105	1.38206	1.41309	1.38904	1.3907	1.39236	1.37825			0.1	0.3225	0.0242				0.01	5.92525	0.01	5.92464	0.01	5.92427	0.01	5.92318	0.01	5.92375	0.01	5.92353	0.01	5.92371				2	0.185	0.014
	0.011	1.38508	1.41309	1.39056	1.39212	1.39367	1.37852			0.2	0.4531	0.023				0.02	5.90234	0.02	5.91669	0.02	5.91804	0.02	5.92211	0.02	5.92414	0.02	5.92524	0.02	5.92778				5	0.36	0.018
	0.0115	1.38692	1.41144	1.38983	1.39126	1.39269	1.37844			0.5	0.578	0.029				0.03	5.88534	0.03	5.89158	0.03	5.89403	0.03	5.90138	0.03	5.91265	0.03	5.91428	0.03	5.91878				7.5	0.458	0.024
	0.012	1.38745	1.40804	1.38707	1.38862	1.39017	1.378			1	0.64	0.021				0.04	5.84971	0.04	5.87244	0.04	5.87519	0.04	5.88343	0.04	5.89774	0.04	5.90211	0.04	5.90588				10	0.525	0.032
	0.0125	1.38659	1.40388	1.38332	1.38505	1.38677	1.37726									0.05	5.83579	0.05	5.85594	0.05	5.86016	0.05	5.87281	0.05	5.88809	0.05	5.89586	0.05	5.89891				20	0.552	0.016
	0.013	1.38554	1.39938	1.37931	1.3809	1.38249	1.37639									0.06	5.80761	0.06	5.82442	0.06	5.83084	0.06	5.85011	0.06	5.87018	0.06	5.87899	0.06	5.88272
	0.0135	1.38416	1.39576	1.37622	1.37749	1.37876	1.37559									0.07	5.7837	0.07	5.80518	0.07	5.81234	0.07	5.83381	0.07	5.8564	0.07	5.8683	0.07	5.87026
	0.014	1.38337	1.39291	1.37464	1.37544	1.37624	1.37505									0.08	5.77175	0.08	5.79174	0.08	5.80002	0.08	5.82488	0.08	5.84937	0.08	5.86291	0.08	5.86431
	0.0145	1.38304	1.39094	1.37543	1.37491	1.37438	1.37488									0.09	5.7507	0.09	5.7713	0.09	5.78049	0.09	5.80806	0.09	5.83645	0.09	5.85222	0.09	5.85399
	0.015	1.38271	1.38962	1.37714	1.37554	1.37394	1.37512									0.1	5.73129	0.1	5.75342	0.1	5.76432	0.1	5.79702	0.1	5.82479	0.1	5.84325	0.1	5.84411
	0.0155	1.38238	1.38907	1.37911	1.37664	1.37416	1.37568									0.11	5.72033	0.11	5.74235	0.11	5.7533	0.11	5.78616	0.11	5.81756	0.11	5.83759	0.11	5.83729
	0.016	1.38107	1.38875	1.37996	1.37717	1.37438	1.37643									0.12	5.70355	0.12	5.727	0.12	5.73871	0.12	5.77385	0.12	5.80699	0.12	5.82874	0.12	5.82773
	0.0165	1.3785	1.38754	1.37904	1.37638	1.37372	1.37718									0.13	5.68963	0.13	5.71264	0.13	5.72431	0.13	5.75933	0.13	5.79542	0.13	5.81876	0.13	5.81679
	0.017	1.37396	1.38535	1.37668	1.37427	1.37186	1.3778									0.14	5.67987	0.14	5.70151	0.14	5.71468	0.14	5.75421	0.14	5.78883	0.14	5.81469	0.14	5.81236
	0.0175	1.3685	1.38305	1.37312	1.37106	1.369	1.37821									0.15	5.66869	0.15	5.6878	0.15	5.70192	0.15	5.74429	0.15	5.78256	0.15	5.80924	0.15	5.807
	0.018	1.36324	1.38053	1.37042	1.36829	1.36615	1.37837									0.16	5.65553	0.16	5.67569	0.16	5.69054	0.16	5.73508	0.16	5.7737	0.16	5.80151	0.16	5.79934
	0.0185	1.35883	1.37877	1.36852	1.36591	1.3633	1.37832									0.17	5.65169	0.17	5.66839	0.17	5.68333	0.17	5.72813	0.17	5.76857	0.17	5.79783	0.17	5.79468
	0.019	1.35633	1.378	1.36832	1.36494	1.36155	1.37814									0.18	5.63864	0.18	5.6576	0.18	5.67353	0.18	5.72131	0.18	5.76273	0.18	5.7927	0.18	5.78902
	0.0195	1.35535	1.37745	1.36911	1.36495	1.36078	1.37788									0.19	5.62691	0.19	5.64849	0.19	5.66425	0.19	5.71154	0.19	5.75507	0.19	5.78656	0.19	5.78206
	0.02	1.35587	1.37734	1.37003	1.36524	1.36045	1.37757									0.2	5.61967	0.2	5.64175	0.2	5.65806	0.2	5.70698	0.2	5.7508	0.2	5.78309	0.2	5.77818
	0.0205	1.35646	1.3768	1.37016	1.36542	1.36067	1.37721									0.21	5.61496	0.21	5.63391	0.21	5.65106	0.21	5.70252	0.21	5.74842	0.21	5.78173	0.21	5.77637
	0.021	1.35633	1.37625	1.36904	1.36491	1.36078	1.37678									0.22	5.60366	0.22	5.62525	0.22	5.64231	0.22	5.69349	0.22	5.73966	0.22	5.77382	0.22	5.76975
	0.0215	1.35508	1.37526	1.367	1.36395	1.36089	1.37625									0.23	5.60059	0.23	5.61982	0.23	5.6373	0.23	5.68973	0.23	5.73651	0.23	5.77181	0.23	5.76668
	0.022	1.35291	1.37482	1.36464	1.36282	1.361	1.37561									0.24	5.59215	0.24	5.61297	0.24	5.63117	0.24	5.68579	0.24	5.73359	0.24	5.76895	0.24	5.76376
	0.0225	1.35061	1.37439	1.36214	1.36168	1.36122	1.37486									0.25	5.59029	0.25	5.60661	0.25	5.62508	0.25	5.68048	0.25	5.72806	0.25	5.76509	0.25	5.76
	0.023	1.34837	1.37471	1.36095	1.36114	1.36133	1.37402									0.26	5.5847	0.26	5.60107	0.26	5.62009	0.26	5.67714	0.26	5.72581	0.26	5.76348	0.26	5.75765
	0.0235	1.34653	1.37471	1.36076	1.36138	1.36199	1.3731									0.27	5.58206	0.27	5.59712	0.27	5.61616	0.27	5.67329	0.27	5.72091	0.27	5.75983	0.27	5.75457
	0.024	1.34541	1.37515	1.36095	1.36169	1.36243	1.37212									0.28	5.57066	0.28	5.59098	0.28	5.61044	0.28	5.66882	0.28	5.71796	0.28	5.75649	0.28	5.75028
	0.0245	1.34469	1.37504	1.36115	1.36173	1.36232	1.37107									0.29	5.57022	0.29	5.58572	0.29	5.60499	0.29	5.66281	0.29	5.71329	0.29	5.75223	0.29	5.74483
	0.025	1.3439	1.37394	1.36069	1.36123	1.36177	1.36994									0.3	5.56562	0.3	5.58523	0.3	5.60426	0.3	5.66135	0.3	5.71174	0.3	5.75175	0.3	5.74413
	0.0255	1.34324	1.37175	1.35878	1.35956	1.36034	1.36875									0.31	5.56386	0.31	5.57848	0.31	5.59813	0.31	5.65708	0.31	5.70866	0.31	5.74976	0.31	5.74318
	0.026	1.34206	1.36901	1.35595	1.35711	1.35826	1.36753									0.32	5.56079	0.32	5.57459	0.32	5.59474	0.32	5.6552	0.32	5.70601	0.32	5.74695	0.32	5.73965
	0.0265	1.34061	1.36671	1.35266	1.35464	1.35661	1.36634									0.33	5.55465	0.33	5.57333	0.33	5.59314	0.33	5.65257	0.33	5.70489	0.33	5.74661	0.33	5.73949
	0.027	1.33916	1.36462	1.3501	1.35276	1.35541	1.36526									0.34	5.5518	0.34	5.56708	0.34	5.588	0.34	5.65078	0.34	5.70232	0.34	5.74442	0.34	5.73665
	0.0275	1.33791	1.36353	1.34957	1.35277	1.35596	1.3644									0.35	5.55148	0.35	5.56483	0.35	5.58555	0.35	5.64773	0.35	5.69989	0.35	5.74301	0.35	5.73589
	0.028	1.33831	1.36309	1.35102	1.35387	1.35672	1.3638									0.36	5.54796	0.36	5.5639	0.36	5.58451	0.36	5.64632	0.36	5.69766	0.36	5.74127	0.36	5.73312
	0.0285	1.33929	1.36342	1.35352	1.35583	1.35815	1.36347									0.37	5.54566	0.37	5.55881	0.37	5.57979	0.37	5.64274	0.37	5.69576	0.37	5.73918	0.37	5.73082
	0.029	1.34087	1.36408	1.35628	1.35787	1.35947	1.36337									0.38	5.54281	0.38	5.55672	0.38	5.57745	0.38	5.63964	0.38	5.69345	0.38	5.73687	0.38	5.72935
	0.0295	1.34232	1.36408	1.35806	1.35926	1.36045	1.36342									0.39	5.54215	0.39	5.55551	0.39	5.57648	0.39	5.63941	0.39	5.69224	0.39	5.73632	0.39	5.72858
	0.03	1.34232	1.36407	1.35773	1.3592	1.36067	1.36351									0.4	5.5393	0.4	5.55376	0.4	5.5746	0.4	5.6371	0.4	5.6916	0.4	5.73594	0.4	5.72711
	0.0305	1.34074	1.36254	1.3553	1.35777	1.36023	1.36355									0.41	5.53678	0.41	5.55096	0.41	5.57213	0.41	5.63565	0.41	5.68787	0.41	5.73342	0.41	5.72495
	0.031	1.33804	1.36013	1.35069	1.35475	1.35881	1.3635									0.42	5.5347	0.42	5.54877	0.42	5.57061	0.42	5.63612	0.42	5.68786	0.42	5.73308	0.42	5.72395
	0.0315	1.33456	1.35717	1.34529	1.35128	1.35727	1.36338									0.43	5.53448	0.43	5.5485	0.43	5.56993	0.43	5.63424	0.43	5.68645	0.43	5.73261	0.43	5.72357
	0.032	1.33067	1.35432	1.34029	1.34829	1.35629	1.36322									0.44	5.53163	0.44	5.54636	0.44	5.56842	0.44	5.63461	0.44	5.68485	0.44	5.73101	0.44	5.72216
	0.0325	1.32705	1.35224	1.33648	1.34611	1.35574	1.3631									0.45	5.53042	0.45	5.54252	0.45	5.56431	0.45	5.62968	0.45	5.68372	0.45	5.72946	0.45	5.72026
	0.033	1.32377	1.3507	1.33503	1.34505	1.35508	1.36306									0.46	5.52998	0.46	5.54279	0.46	5.56417	0.46	5.62832	0.46	5.68227	0.46	5.72832	0.46	5.71977
	0.0335	1.32114	1.34993	1.33569	1.34505	1.35442	1.36312									0.47	5.52658	0.47	5.53918	0.47	5.5613	0.47	5.62766	0.47	5.68131	0.47	5.72761	0.47	5.71805
	0.034	1.31943	1.34928	1.33799	1.34599	1.35398	1.36321									0.48	5.52779	0.48	5.54082	0.48	5.56291	0.48	5.62917	0.48	5.68244	0.48	5.72866	0.48	5.71912
	0.0345	1.3187	1.34905	1.34115	1.34702	1.35289	1.36327									0.49	5.52702	0.49	5.53808	0.49	5.5599	0.49	5.62536	0.49	5.67836	0.49	5.72613	0.49	5.71612
	0.035	1.31824	1.34928	1.34345	1.34762	1.35179	1.36318									0.5	5.52264	0.5	5.53704	0.5	5.55873	0.5	5.62381	0.5	5.67841	0.5	5.72525	0.5	5.71633
	0.0355	1.31712	1.34982	1.34431	1.34733	1.35036	1.36284									0.51	5.52614	0.51	5.53534	0.51	5.5574	0.51	5.62357	0.51	5.67689	0.51	5.72442	0.51	5.71469
	0.036	1.31633	1.35048	1.34279	1.34565	1.3485	1.36222									0.52	5.52439	0.52	5.53496	0.52	5.5567	0.52	5.62193	0.52	5.67709	0.52	5.72395	0.52	5.71416
	0.0365	1.31528	1.35114	1.33997	1.34369	1.3474	1.36133									0.53	5.52373	0.53	5.53205	0.53	5.55431	0.53	5.62108	0.53	5.676	0.53	5.72344	0.53	5.71264
	0.037	1.31456	1.35169	1.33628	1.34157	1.34686	1.36025									0.54	5.51968	0.54	5.53288	0.54	5.55528	0.54	5.62249	0.54	5.67438	0.54	5.72245	0.54	5.71189
	0.0375	1.3137	1.35256	1.33247	1.33983	1.34719	1.35908									0.55	5.52187	0.55	5.53211	0.55	5.55363	0.55	5.61817	0.55	5.67334	0.55	5.72054	0.55	5.71069
	0.038	1.31291	1.35366	1.32964	1.33901	1.34839	1.35794									0.56	5.52055	0.56	5.53134	0.56	5.55338	0.56	5.61948	0.56	5.67196	0.56	5.72049	0.56	5.7101
	0.0385	1.31232	1.35421	1.32806	1.33905	1.35004	1.35693									0.57	5.51726	0.57	5.52936	0.57	5.55172	0.57	5.61878	0.57	5.6722	0.57	5.72068	0.57	5.71092
	0.039	1.3116	1.35443	1.32786	1.33949	1.35113	1.35609									0.58	5.51979	0.58	5.52942	0.58	5.55123	0.58	5.61667	0.58	5.67223	0.58	5.72003	0.58	5.71025
	0.0395	1.31028	1.35355	1.32872	1.34026	1.35179	1.35543									0.59	5.51902	0.59	5.52898	0.59	5.55083	0.59	5.61638	0.59	5.67141	0.59	5.72009	0.59	5.71017
	0.04	1.30877	1.3518	1.32997	1.34088	1.35179	1.35492									0.6	5.5143	0.6	5.5269	0.6	5.54912	0.6	5.61577	0.6	5.66954	0.6	5.71832	0.6	5.70939
	0.0405	1.30633	1.34884	1.33049	1.34076	1.35102	1.35451									0.61	5.51759	0.61	5.52629	0.61	5.5485	0.61	5.61512	0.61	5.66951	0.61	5.71823	0.61	5.70811
	0.041	1.30364	1.34588	1.3301	1.3399	1.34971	1.35417									0.62	5.5165	0.62	5.52783	0.62	5.54963	0.62	5.61502	0.62	5.66872	0.62	5.71751	0.62	5.70673
	0.0415	1.3012	1.34292	1.32806	1.33828	1.3485	1.35389									0.63	5.51288	0.63	5.52558	0.63	5.54763	0.63	5.6138	0.63	5.66826	0.63	5.71742	0.63	5.70683
	0.042	1.29897	1.34105	1.32497	1.33635	1.34773	1.35372									0.64	5.51386	0.64	5.52487	0.64	5.54701	0.64	5.61342	0.64	5.66874	0.64	5.71722	0.64	5.70729
	0.0425	1.29778	1.33984	1.32122	1.3342	1.34718	1.35369									0.65	5.51529	0.65	5.52553	0.65	5.54743	0.65	5.61314	0.65	5.66779	0.65	5.7169	0.65	5.70679
	0.043	1.29746	1.3393	1.31786	1.33269	1.34751	1.35387									0.66	5.51595	0.66	5.52487	0.66	5.54711	0.66	5.61384	0.66	5.66642	0.66	5.71582	0.66	5.70643
	0.0435	1.29785	1.33963	1.31582	1.33194	1.34806	1.35428									0.67	5.51222	0.67	5.52416	0.67	5.546	0.67	5.6115	0.67	5.66682	0.67	5.71603	0.67	5.70603
	0.044	1.29844	1.34017	1.31523	1.33192	1.34861	1.35491									0.68	5.51551	0.68	5.52284	0.68	5.54501	0.68	5.6115	0.68	5.6661	0.68	5.71555	0.68	5.70509
	0.0445	1.29923	1.34116	1.31609	1.33274	1.34938	1.35569									0.69	5.51123	0.69	5.52147	0.69	5.54413	0.69	5.61211	0.69	5.66509	0.69	5.71551	0.69	5.7051
	0.045	1.29956	1.3416	1.3178	1.33392	1.35004	1.35651									0.7	5.50871	0.7	5.52141	0.7	5.54397	0.7	5.61164	0.7	5.6645	0.7	5.71406	0.7	5.70292
	0.0455	1.29969	1.34149	1.32056	1.33519	1.34982	1.35724									0.71	5.51123	0.71	5.52059	0.71	5.54297	0.71	5.61009	0.71	5.66404	0.71	5.71417	0.71	5.70301
	0.046	1.29929	1.34084	1.32299	1.33597	1.34894	1.35774									0.72	5.51057	0.72	5.52202	0.72	5.54404	0.72	5.61009	0.72	5.66446	0.72	5.71383	0.72	5.70472
	0.0465	1.29831	1.33952	1.32464	1.33613	1.34762	1.35791									0.73	5.51003	0.73	5.52191	0.73	5.54385	0.73	5.60966	0.73	5.66311	0.73	5.71281	0.73	5.70203
	0.047	1.29732	1.33809	1.32444	1.33543	1.34642	1.35766									0.74	5.50959	0.74	5.51961	0.74	5.54217	0.74	5.60985	0.74	5.66264	0.74	5.71256	0.74	5.70232
	0.0475	1.29666	1.33568	1.32299	1.33405	1.3451	1.35698									0.75	5.51101	0.75	5.51999	0.75	5.54228	0.75	5.60915	0.75	5.6614	0.75	5.71159	0.75	5.70077
	0.048	1.29587	1.33272	1.32043	1.33222	1.34401	1.35593									0.76	5.51014	0.76	5.52202	0.76	5.54391	0.76	5.60957	0.76	5.66279	0.76	5.71297	0.76	5.70276
	0.0485	1.29528	1.32976	1.31747	1.3303	1.34313	1.35458									0.77	5.50794	0.77	5.52092	0.77	5.54275	0.77	5.60825	0.77	5.66177	0.77	5.71205	0.77	5.70129
	0.049	1.29482	1.32724	1.31457	1.32869	1.3428	1.35307									0.78	5.50992	0.78	5.51834	0.78	5.54105	0.78	5.60919	0.78	5.66181	0.78	5.71258	0.78	5.70184
	0.0495	1.29364	1.32515	1.3126	1.32726	1.34192	1.35153									0.79	5.50981	0.79	5.51769	0.79	5.53964	0.79	5.60548	0.79	5.6609	0.79	5.71083	0.79	5.70104
	0.05	1.29213	1.32351	1.31155	1.32652	1.34148	1.35009									0.8	5.50959	0.8	5.51807	0.8	5.5403	0.8	5.60698	0.8	5.66039	0.8	5.71071	0.8	5.69965
	0.0505	1.29002	1.32241	1.31181	1.32616	1.3405	1.34888									0.81	5.50839	0.81	5.51911	0.81	5.54115	0.81	5.60726	0.81	5.6605	0.81	5.71146	0.81	5.70109
	0.051	1.28759	1.32164	1.3128	1.32621	1.33962	1.34794									0.82	5.5086	0.82	5.51983	0.82	5.54178	0.82	5.60764	0.82	5.66079	0.82	5.7113	0.82	5.70062
	0.0515	1.28476	1.32099	1.31398	1.3262	1.33841	1.34731									0.83	5.50882	0.83	5.51686	0.83	5.53899	0.83	5.60539	0.83	5.65985	0.83	5.71067	0.83	5.70045
	0.052	1.28193	1.32044	1.31484	1.32613	1.33743	1.34698									0.84	5.50553	0.84	5.51736	0.84	5.53927	0.84	5.60501	0.84	5.66032	0.84	5.71036	0.84	5.70053
	0.0525	1.27949	1.32	1.31503	1.32596	1.33688	1.34688									0.85	5.51003	0.85	5.51659	0.85	5.53898	0.85	5.60614	0.85	5.66023	0.85	5.71045	0.85	5.6996
	0.053	1.27732	1.31945	1.31418	1.32542	1.33666	1.34697									0.86	5.50805	0.86	5.51752	0.86	5.53977	0.86	5.60652	0.86	5.66018	0.86	5.71046	0.86	5.70003
	0.0535	1.27555	1.3189	1.31299	1.32521	1.33743	1.34716									0.87	5.50981	0.87	5.51555	0.87	5.53802	0.87	5.60543	0.87	5.65862	0.87	5.70937	0.87	5.69816
	0.054	1.27423	1.31824	1.31181	1.32516	1.33852	1.3474									0.88	5.50838	0.88	5.51511	0.88	5.53726	0.88	5.6037	0.88	5.65905	0.88	5.70895	0.88	5.69927
	0.0545	1.27239	1.31715	1.31036	1.3251	1.33984	1.34765									0.89	5.50564	0.89	5.51725	0.89	5.5389	0.89	5.60384	0.89	5.65883	0.89	5.70955	0.89	5.69944
	0.055	1.27068	1.31627	1.30951	1.32506	1.34061	1.34788									0.9	5.5075	0.9	5.51604	0.9	5.53798	0.9	5.60379	0.9	5.65821	0.9	5.70885	0.9	5.69946
	0.0555	1.26903	1.31583	1.30924	1.32498	1.34072	1.34807									0.91	5.50663	0.91	5.515	0.91	5.53718	0.91	5.60374	0.91	5.65797	0.91	5.70879	0.91	5.698
	0.056	1.26772	1.31584	1.30931	1.32463	1.33995	1.34823									0.92	5.5074	0.92	5.51538	0.92	5.53773	0.92	5.60478	0.92	5.65853	0.92	5.70879	0.92	5.69767
	0.0565	1.2666	1.31551	1.30938	1.32401	1.33863	1.34835									0.93	5.50378	0.93	5.51593	0.93	5.53822	0.93	5.6051	0.93	5.65753	0.93	5.70869	0.93	5.69721
	0.057	1.26574	1.31561	1.30977	1.32333	1.33688	1.34844									0.94	5.50378	0.94	5.51489	0.94	5.53702	0.94	5.60341	0.94	5.65652	0.94	5.70744	0.94	5.69712
	0.0575	1.26502	1.31594	1.30951	1.32243	1.33534	1.34851									0.95	5.50696	0.95	5.51456	0.95	5.53672	0.95	5.60318	0.95	5.65626	0.95	5.70779	0.95	5.69604
	0.058	1.26423	1.31737	1.30852	1.32116	1.33381	1.34857									0.96	5.50806	0.96	5.51566	0.96	5.53775	0.96	5.60402	0.96	5.65699	0.96	5.70793	0.96	5.69811
	0.0585	1.26344	1.31869	1.3072	1.32007	1.33293	1.34861									0.97	5.50663	0.97	5.51588	0.97	5.53715	0.97	5.60097	0.97	5.65612	0.97	5.70666	0.97	5.69515
	0.059	1.26311	1.31934	1.30517	1.31867	1.33216	1.34865									0.98	5.50586	0.98	5.51511	0.98	5.53699	0.98	5.60262	0.98	5.65663	0.98	5.70809	0.98	5.69759
	0.0595	1.26252	1.31912	1.30332	1.31752	1.33172	1.34868									0.99	5.50685	0.99	5.51346	0.99	5.5358	0.99	5.6028	0.99	5.65627	0.99	5.70711	0.99	5.69609
	0.06	1.26213	1.31825	1.30148	1.31611	1.33074	1.34868									1	5.50553	1	5.5156	1	5.53731	1	5.60243	1	5.65688	1	5.70772	1	5.69649
	0.0605	1.26186	1.31649	1.30049	1.31518	1.32986	1.34864									1.01	5.50466	1.01	5.5122	1.01	5.53446	1.01	5.60125	1.01	5.65608	1.01	5.70737	1.01	5.69587
	0.061	1.2616	1.31353	1.3001	1.31438	1.32866	1.34854									1.02	5.50575	1.02	5.51451	1.02	5.53648	1.02	5.60238	1.02	5.65646	1.02	5.70804	1.02	5.69713
	0.0615	1.26088	1.31013	1.3001	1.31366	1.32723	1.34835									1.03	5.50542	1.03	5.51232	1.03	5.53472	1.03	5.60191	1.03	5.6553	1.03	5.70696	1.03	5.69524
	0.062	1.26015	1.30651	1.30043	1.31345	1.32646	1.34806									1.04	5.50268	1.04	5.51188	1.04	5.53428	1.04	5.60149	1.04	5.65681	1.04	5.70752	1.04	5.69639
	0.0625	1.25936	1.30268	1.30069	1.3133	1.32591	1.34768									1.05	5.50476	1.05	5.51412	1.05	5.53589	1.05	5.6012	1.05	5.65548	1.05	5.70686	1.05	5.6955
	0.063	1.25857	1.29961	1.30023	1.31312	1.32602	1.34719									1.06	5.50454	1.06	5.5127	1.06	5.53464	1.06	5.60045	1.06	5.65439	1.06	5.70608	1.06	5.69403
	0.0635	1.25732	1.29752	1.29931	1.31316	1.32701	1.34664									1.07	5.50115	1.07	5.51149	1.07	5.53316	1.07	5.59815	1.07	5.65416	1.07	5.70495	1.07	5.6933
	0.064	1.25633	1.29599	1.29786	1.31315	1.32844	1.34605									1.08	5.50301	1.08	5.51341	1.08	5.53508	1.08	5.60008	1.08	5.65467	1.08	5.70604	1.08	5.69426
	0.0645	1.25528	1.29555	1.29609	1.31314	1.33019	1.34547									1.09	5.50016	1.09	5.51281	1.09	5.53406	1.09	5.59782	1.09	5.65343	1.09	5.70448	1.09	5.69394
	0.065	1.25416	1.29544	1.29405	1.31299	1.33194	1.34494									1.1	5.50191	1.1	5.51231	1.1	5.53449	1.1	5.60102	1.1	5.65381	1.1	5.70568	1.1	5.6931
	0.0655	1.25278	1.2961	1.29253	1.31301	1.33348	1.34451									1.11	5.50334	1.11	5.51111	1.11	5.53355	1.11	5.60088	1.11	5.6535	1.11	5.70488	1.11	5.69353
	0.066	1.25153	1.29676	1.29181	1.31352	1.33523	1.34417									1.12	5.50038	1.12	5.51166	1.12	5.53366	1.12	5.59966	1.12	5.65397	1.12	5.70557	1.12	5.69419
	0.0665	1.25022	1.29709	1.29188	1.31394	1.336	1.34393									1.13	5.5006	1.13	5.51385	1.13	5.53536	1.13	5.59989	1.13	5.65343	1.13	5.70496	1.13	5.69348
	0.067	1.24897	1.29708	1.2926	1.31463	1.33666	1.34374									1.14	5.50158	1.14	5.50902	1.14	5.53176	1.14	5.59998	1.14	5.65384	1.14	5.70524	1.14	5.69219
	0.0675	1.24772	1.29665	1.29326	1.31502	1.33677	1.34357									1.15	5.50005	1.15	5.51275	1.15	5.53418	1.15	5.59848	1.15	5.6537	1.15	5.70475	1.15	5.69309
	0.068	1.24673	1.29533	1.29385	1.3152	1.33655	1.34337									1.16	5.50411	1.16	5.51067	1.16	5.53259	1.16	5.59834	1.16	5.65297	1.16	5.70451	1.16	5.69318
	0.0685	1.24568	1.29413	1.29392	1.31468	1.33545	1.34313									1.17	5.50027	1.17	5.51051	1.17	5.53196	1.17	5.59632	1.17	5.65199	1.17	5.7038	1.17	5.69225
	0.069	1.24456	1.29248	1.29352	1.314	1.33447	1.34284									1.18	5.50082	1.18	5.51155	1.18	5.53331	1.18	5.59857	1.18	5.65249	1.18	5.70426	1.18	5.69235
	0.0695	1.24377	1.29051	1.29253	1.31328	1.33403	1.34252									1.19	5.50257	1.19	5.51029	1.19	5.53236	1.19	5.59858	1.19	5.65155	1.19	5.7031	1.19	5.69215
	0.07	1.24325	1.28886	1.29135	1.3122	1.33304	1.3422									1.2	5.49961	1.2	5.511	1.2	5.53278	1.2	5.5981	1.2	5.65192	1.2	5.70369	1.2	5.69248
	0.0705	1.24265	1.28744	1.28971	1.31072	1.33173	1.34191									1.21	5.5052	1.21	5.5121	1.21	5.53336	1.21	5.59712	1.21	5.65199	1.21	5.70359	1.21	5.69154
	0.071	1.24219	1.28667	1.288	1.30915	1.3303	1.34166									1.22	5.50104	1.22	5.5093	1.22	5.5311	1.22	5.59651	1.22	5.65211	1.22	5.70332	1.22	5.69102
	0.0715	1.24219	1.28601	1.28661	1.30742	1.32822	1.34146									1.23	5.49917	1.23	5.51051	1.23	5.53262	1.23	5.59895	1.23	5.65138	1.23	5.70387	1.23	5.69201
	0.072	1.24245	1.28524	1.28576	1.30584	1.32591	1.34129									1.24	5.49808	1.24	5.50979	1.24	5.532	1.24	5.59862	1.24	5.65223	1.24	5.70392	1.24	5.69217
	0.0725	1.24311	1.28524	1.2855	1.30472	1.32394	1.34114									1.25	5.4972	1.25	5.50996	1.25	5.53164	1.25	5.59669	1.25	5.65057	1.25	5.70287	1.25	5.69166
	0.073	1.24344	1.28481	1.28582	1.30422	1.32262	1.34099									1.26	5.5006	1.26	5.51193	1.26	5.53333	1.26	5.59754	1.26	5.65164	1.26	5.70356	1.26	5.69137
	0.0735	1.24384	1.28425	1.28622	1.30388	1.32153	1.34085									1.27	5.49885	1.27	5.51012	1.27	5.53158	1.27	5.59594	1.27	5.65042	1.27	5.7028	1.27	5.69184
	0.074	1.24364	1.2836	1.28675	1.30387	1.32098	1.34074									1.28	5.50027	1.28	5.5104	1.28	5.53185	1.28	5.59618	1.28	5.6497	1.28	5.70191	1.28	5.6904
	0.0745	1.24298	1.28261	1.28721	1.30393	1.32065	1.34069									1.29	5.49786	1.29	5.51012	1.29	5.5315	1.29	5.59566	1.29	5.65064	1.29	5.70259	1.29	5.6902
	0.075	1.24219	1.2814	1.28747	1.30367	1.31988	1.34074									1.3	5.49928	1.3	5.51111	1.3	5.53226	1.3	5.59571	1.3	5.65064	1.3	5.70246	1.3	5.69172
	0.0755	1.24061	1.28042	1.28727	1.30335	1.31944	1.3409									1.31	5.49917	1.31	5.51029	1.31	5.53189	1.31	5.59669	1.31	5.65021	1.31	5.70275	1.31	5.69127
	0.076	1.2387	1.27899	1.28648	1.30241	1.31835	1.34118									1.32	5.50005	1.32	5.51177	1.32	5.5328	1.32	5.5959	1.32	5.65117	1.32	5.70229	1.32	5.69111
	0.0765	1.2366	1.27757	1.28543	1.30173	1.31802	1.34155									1.33	5.50082	1.33	5.50935	1.33	5.53081	1.33	5.59519	1.33	5.64952	1.33	5.70152	1.33	5.69055
	0.077	1.23449	1.27603	1.28411	1.30085	1.31758	1.34194									1.34	5.49764	1.34	5.51045	1.34	5.53206	1.34	5.59688	1.34	5.64947	1.34	5.70247	1.34	5.6919
	0.0775	1.23239	1.27494	1.2828	1.30008	1.31736	1.34229									1.35	5.49852	1.35	5.50705	1.35	5.52928	1.35	5.59599	1.35	5.65013	1.35	5.70201	1.35	5.69107
	0.078	1.23042	1.27406	1.28142	1.29917	1.31692	1.34253									1.36	5.49852	1.36	5.51067	1.36	5.53205	1.36	5.59618	1.36	5.6494	1.36	5.70136	1.36	5.68959
	0.0785	1.22864	1.27318	1.2805	1.2986	1.3167	1.34263									1.37	5.49884	1.37	5.51144	1.37	5.5323	1.37	5.59486	1.37	5.6487	1.37	5.7013	1.37	5.69032
	0.079	1.22746	1.27186	1.27944	1.2978	1.31616	1.34256									1.38	5.50104	1.38	5.50935	1.38	5.53142	1.38	5.59763	1.38	5.65018	1.38	5.70261	1.38	5.69144
	0.0795	1.22627	1.2711	1.27859	1.29693	1.31528	1.34234									1.39	5.49764	1.39	5.50749	1.39	5.52971	1.39	5.59636	1.39	5.64945	1.39	5.70202	1.39	5.69031
	0.08	1.22614	1.27011	1.2776	1.29644	1.31528	1.342									1.4	5.49906	1.4	5.51083	1.4	5.53221	1.4	5.59636	1.4	5.64828	1.4	5.70015	1.4	5.68947
	0.0805	1.22627	1.26902	1.27661	1.29589	1.31517	1.34159									1.41	5.49884	1.41	5.50809	1.41	5.5296	1.41	5.59411	1.41	5.6486	1.41	5.7005	1.41	5.68966
	0.081	1.22634	1.26759	1.27569	1.29565	1.31561	1.34116									1.42	5.49863	1.42	5.50996	1.42	5.53172	1.42	5.59702	1.42	5.64887	1.42	5.70125	1.42	5.69081
	0.0815	1.2266	1.26595	1.27543	1.29557	1.31572	1.34073									1.43	5.49621	1.43	5.50782	1.43	5.52928	1.43	5.59364	1.43	5.64874	1.43	5.69991	1.43	5.689
	0.082	1.22641	1.26485	1.27556	1.29603	1.31649	1.34032									1.44	5.4983	1.44	5.50919	1.44	5.53144	1.44	5.5982	1.44	5.64974	1.44	5.70168	1.44	5.69085
	0.0825	1.22588	1.26309	1.27629	1.29683	1.31736	1.33994									1.45	5.49808	1.45	5.50782	1.45	5.52938	1.45	5.59406	1.45	5.64789	1.45	5.70019	1.45	5.68856
	0.083	1.2245	1.26167	1.27701	1.29785	1.31868	1.33954									1.46	5.49676	1.46	5.50837	1.46	5.53043	1.46	5.5966	1.46	5.64796	1.46	5.70039	1.46	5.68846
	0.0835	1.22278	1.2609	1.27813	1.29874	1.31934	1.33912									1.47	5.49764	1.47	5.50875	1.47	5.53049	1.47	5.59571	1.47	5.64788	1.47	5.70041	1.47	5.68844
	0.084	1.22094	1.26079	1.27872	1.29936	1.31999	1.33862									1.48	5.49566	1.48	5.50952	1.48	5.53092	1.48	5.59514	1.48	5.64892	1.48	5.70022	1.48	5.6891
	0.0845	1.21903	1.26057	1.27879	1.29972	1.32065	1.33802									1.49	5.49588	1.49	5.50892	1.49	5.53024	1.49	5.5942	1.49	5.64749	1.49	5.69949	1.49	5.68846
	0.085	1.21778	1.26046	1.27832	1.29937	1.32043	1.33729									1.5	5.49632	1.5	5.50782	1.5	5.52972	1.5	5.59542	1.5	5.64752	1.5	5.69955	1.5	5.68736
	0.0855	1.21693	1.26079	1.2774	1.29875	1.3201	1.33644									1.51	5.49643	1.51	5.50826	1.51	5.52998	1.51	5.59514	1.51	5.64678	1.51	5.69954	1.51	5.68789
	0.086	1.21607	1.262	1.27582	1.29791	1.31999	1.33546									1.52	5.49577	1.52	5.50826	1.52	5.53025	1.52	5.59623	1.52	5.64813	1.52	5.70061	1.52	5.68857
	0.0865	1.21607	1.26364	1.27438	1.29697	1.31955	1.3344									1.53	5.49819	1.53	5.5082	1.53	5.52944	1.53	5.59317	1.53	5.64708	1.53	5.69899	1.53	5.686
	0.087	1.21562	1.26496	1.27306	1.29593	1.31879	1.33331									1.54	5.49577	1.54	5.50705	1.54	5.5294	1.54	5.59646	1.54	5.64801	1.54	5.70028	1.54	5.68781
	0.0875	1.21535	1.26616	1.27227	1.29503	1.3178	1.33226									1.55	5.49676	1.55	5.50727	1.55	5.5292	1.55	5.595	1.55	5.64723	1.55	5.69914	1.55	5.68714
	0.088	1.21482	1.2665	1.27194	1.29421	1.31648	1.33132									1.56	5.49523	1.56	5.50755	1.56	5.52922	1.56	5.59421	1.56	5.64672	1.56	5.69907	1.56	5.68682
	0.0885	1.21384	1.26682	1.27194	1.29367	1.31539	1.33056									1.57	5.49687	1.57	5.50765	1.57	5.52915	1.57	5.59364	1.57	5.6471	1.57	5.69876	1.57	5.68735
	0.089	1.21252	1.26682	1.27181	1.29294	1.31407	1.33002									1.58	5.49797	1.58	5.50771	1.58	5.52918	1.58	5.59359	1.58	5.64654	1.58	5.6986	1.58	5.68628
	0.0895	1.21088	1.2666	1.27181	1.2924	1.31298	1.32973									1.59	5.49643	1.59	5.50793	1.59	5.5295	1.59	5.5942	1.59	5.64604	1.59	5.69857	1.59	5.68642
	0.09	1.2091	1.26628	1.27188	1.29227	1.31265	1.3297									1.6	5.49643	1.6	5.50831	1.6	5.5295	1.6	5.59307	1.6	5.64632	1.6	5.69842	1.6	5.68687
	0.0905	1.2066	1.26529	1.27201	1.29233	1.31265	1.32988									1.61	5.49555	1.61	5.50902	1.61	5.52985	1.61	5.59233	1.61	5.64753	1.61	5.69907	1.61	5.6868
	0.091	1.20384	1.26397	1.27214	1.29278	1.31341	1.33023									1.62	5.49248	1.62	5.50858	1.62	5.52976	1.62	5.59331	1.62	5.64648	1.62	5.6982	1.62	5.68645
	0.0915	1.20101	1.26244	1.27207	1.29285	1.31363	1.3307									1.63	5.49347	1.63	5.50809	1.63	5.52956	1.63	5.59397	1.63	5.64631	1.63	5.69872	1.63	5.68718
	0.092	1.19851	1.26079	1.27207	1.29318	1.31429	1.33122									1.64	5.49457	1.64	5.50897	1.64	5.5301	1.64	5.5935	1.64	5.64637	1.64	5.69842	1.64	5.68623
	0.0925	1.19673	1.25959	1.27227	1.29339	1.31451	1.33173									1.65	5.49402	1.65	5.50859	1.65	5.52959	1.65	5.59261	1.65	5.64681	1.65	5.69873	1.65	5.68641
	0.093	1.19588	1.25827	1.27221	1.29369	1.31517	1.33219									1.66	5.49183	1.66	5.50913	1.66	5.53023	1.66	5.59355	1.66	5.64576	1.66	5.69783	1.66	5.685
	0.0935	1.19568	1.25728	1.27188	1.29364	1.31539	1.33256									1.67	5.49204	1.67	5.50733	1.67	5.52898	1.67	5.59392	1.67	5.64599	1.67	5.69918	1.67	5.68668
	0.094	1.1966	1.25641	1.27096	1.29323	1.3155	1.33283									1.68	5.49204	1.68	5.50754	1.68	5.52905	1.68	5.59359	1.68	5.64565	1.68	5.69751	1.68	5.68568
	0.0945	1.19785	1.25597	1.26964	1.29208	1.31451	1.333									1.69	5.49533	1.69	5.50826	1.69	5.5294	1.69	5.5928	1.69	5.64522	1.69	5.69802	1.69	5.686
	0.095	1.1991	1.25553	1.26786	1.29059	1.31331	1.33306									1.7	5.49249	1.7	5.50793	1.7	5.52918	1.7	5.59294	1.7	5.64558	1.7	5.69731	1.7	5.68581
	0.0955	1.20022	1.25454	1.26576	1.2892	1.31265	1.33302									1.71	5.49588	1.71	5.50864	1.71	5.52969	1.71	5.59284	1.71	5.64546	1.71	5.69764	1.71	5.68727
	0.096	1.20101	1.25377	1.26333	1.2875	1.31166	1.33288									1.72	5.49457	1.72	5.50595	1.72	5.52767	1.72	5.59284	1.72	5.6463	1.72	5.69885	1.72	5.68702
	0.0965	1.20154	1.25235	1.26135	1.28628	1.31122	1.33263									1.73	5.49566	1.73	5.5076	1.73	5.52846	1.73	5.59105	1.73	5.64616	1.73	5.69762	1.73	5.68641
	0.097	1.20193	1.25136	1.25971	1.28513	1.31056	1.33226									1.74	5.49533	1.74	5.50908	1.74	5.52968	1.74	5.59148	1.74	5.644	1.74	5.69688	1.74	5.68501
	0.0975	1.2018	1.25038	1.25898	1.28456	1.31013	1.33177									1.75	5.49457	1.75	5.5082	1.75	5.52881	1.75	5.59063	1.75	5.64422	1.75	5.69651	1.75	5.68511
	0.098	1.20121	1.24994	1.25852	1.28427	1.31002	1.33115									1.76	5.49369	1.76	5.50935	1.76	5.53009	1.76	5.59232	1.76	5.64515	1.76	5.69765	1.76	5.68529
	0.0985	1.20042	1.24873	1.25826	1.28397	1.30969	1.33043									1.77	5.49555	1.77	5.50623	1.77	5.52727	1.77	5.5904	1.77	5.64457	1.77	5.69686	1.77	5.68516
	0.099	1.19897	1.24764	1.25819	1.28377	1.30936	1.32962									1.78	5.49501	1.78	5.50612	1.78	5.52728	1.78	5.59077	1.78	5.64463	1.78	5.6971	1.78	5.68434
	0.0995	1.19733	1.24555	1.25806	1.28343	1.30881	1.32876									1.79	5.49556	1.79	5.50672	1.79	5.52715	1.79	5.58842	1.79	5.644	1.79	5.6958	1.79	5.68468
	0.1	1.19581	1.24314	1.25787	1.28296	1.30804	1.32789									1.8	5.49391	1.8	5.50623	1.8	5.5271	1.8	5.58969	1.8	5.64374	1.8	5.69541	1.8	5.68417
	0.1005	1.19437	1.24106	1.25734	1.28236	1.30738	1.32704									1.81	5.49479	1.81	5.50716	1.81	5.52797	1.81	5.5904	1.81	5.64313	1.81	5.69556	1.81	5.68335
	0.101	1.19285	1.23864	1.25675	1.28191	1.30706	1.32623									1.82	5.49402	1.82	5.50793	1.82	5.52875	1.82	5.5912	1.82	5.64485	1.82	5.69696	1.82	5.68581
	0.1015	1.19206	1.23722	1.25635	1.28126	1.30618	1.32548									1.83	5.49336	1.83	5.50782	1.83	5.52838	1.83	5.59007	1.83	5.64403	1.83	5.69635	1.83	5.68417
	0.102	1.19081	1.23623	1.25563	1.28003	1.30442	1.32478									1.84	5.49336	1.84	5.50628	1.84	5.52742	1.84	5.59082	1.84	5.64399	1.84	5.69621	1.84	5.6839
	0.1025	1.18989	1.2359	1.25497	1.27893	1.30289	1.32414									1.85	5.49172	1.85	5.50672	1.85	5.52705	1.85	5.58805	1.85	5.64392	1.85	5.69544	1.85	5.68419
	0.103	1.18891	1.23547	1.25471	1.2782	1.30168	1.32356									1.86	5.49215	1.86	5.50606	1.86	5.52731	1.86	5.59105	1.86	5.64475	1.86	5.69671	1.86	5.68459
	0.1035	1.18818	1.23514	1.25372	1.27699	1.30026	1.32307									1.87	5.49588	1.87	5.50705	1.87	5.52767	1.87	5.58955	1.87	5.64309	1.87	5.69548	1.87	5.68365
	0.104	1.18759	1.23514	1.25287	1.27585	1.29883	1.32268									1.88	5.49446	1.88	5.50617	1.88	5.5271	1.88	5.58988	1.88	5.64206	1.88	5.6946	1.88	5.68202
	0.1045	1.18719	1.23536	1.25208	1.27486	1.29763	1.32242									1.89	5.49457	1.89	5.50667	1.89	5.52777	1.89	5.59106	1.89	5.64306	1.89	5.6959	1.89	5.68355
	0.105	1.18706	1.23623	1.25102	1.274	1.29697	1.3223									1.9	5.4916	1.9	5.50563	1.9	5.52713	1.9	5.59162	1.9	5.64393	1.9	5.69587	1.9	5.68392
	0.1055	1.1868	1.23667	1.24984	1.2733	1.29675	1.32234									1.91	5.49468	1.91	5.50623	1.91	5.52693	1.91	5.58903	1.91	5.64283	1.91	5.69473	1.91	5.68324
	0.106	1.18594	1.23755	1.24872	1.27296	1.29719	1.32251									1.92	5.49095	1.92	5.507	1.92	5.52769	1.92	5.58974	1.92	5.64235	1.92	5.69519	1.92	5.6825
	0.1065	1.18436	1.23842	1.24773	1.2729	1.29806	1.32279									1.93	5.49402	1.93	5.50513	1.93	5.52615	1.93	5.58922	1.93	5.6418	1.93	5.69441	1.93	5.68183
	0.107	1.18226	1.23853	1.24675	1.27329	1.29982	1.32312									1.94	5.49446	1.94	5.507	1.94	5.52813	1.94	5.59153	1.94	5.64402	1.94	5.69611	1.94	5.68411
	0.1075	1.18035	1.23919	1.24615	1.27414	1.30212	1.32346									1.95	5.49391	1.95	5.5076	1.95	5.5283	1.95	5.5904	1.95	5.64329	1.95	5.6952	1.95	5.68307
	0.108	1.17838	1.23952	1.24589	1.27488	1.30388	1.32377									1.96	5.4893	1.96	5.50634	1.96	5.5274	1.96	5.59059	1.96	5.64328	1.96	5.69539	1.96	5.68286
	0.1085	1.17674	1.23996	1.2451	1.27537	1.30563	1.324									1.97	5.49567	1.97	5.50639	1.97	5.52743	1.97	5.59054	1.97	5.64305	1.97	5.69528	1.97	5.68347
	0.109	1.17542	1.2404	1.24464	1.27596	1.30727	1.32416									1.98	5.49183	1.98	5.50694	1.98	5.52772	1.98	5.59007	1.98	5.64316	1.98	5.69507	1.98	5.68403
	0.1095	1.17443	1.24062	1.24346	1.27608	1.3087	1.32425									1.99	5.49292	1.99	5.50639	1.99	5.52658	1.99	5.58716	1.99	5.64254	1.99	5.69445	1.99	5.68293
	0.11	1.17325	1.24062	1.24273	1.27615	1.30958	1.32429									2	5.48931	2	5.50683	2	5.5274	2	5.58913	2	5.64282	2	5.69446	2	5.68207
	0.1105	1.17173	1.24007	1.24221	1.27595	1.30969	1.3243									2.01	5.49161	2.01	5.50722	2.01	5.52731	2.01	5.58758	2.01	5.64185	2.01	5.69373	2.01	5.6817
	0.111	1.17049	1.23875	1.24201	1.27536	1.3087	1.32431									2.02	5.49248	2.02	5.50777	2.02	5.52845	2.02	5.59049	2.02	5.64213	2.02	5.69428	2.02	5.68236
	0.1115	1.16917	1.237	1.24194	1.27455	1.30717	1.32432									2.03	5.49084	2.03	5.50415	2.03	5.52525	2.03	5.58856	2.03	5.64295	2.03	5.6949	2.03	5.68224
	0.112	1.16772	1.23426	1.24201	1.27366	1.3053	1.32433									2.04	5.49172	2.04	5.50541	2.04	5.52646	2.04	5.5896	2.04	5.6426	2.04	5.69496	2.04	5.68292
	0.1125	1.1666	1.23184	1.24241	1.27276	1.30311	1.3243									2.05	5.49117	2.05	5.50541	2.05	5.52662	2.05	5.59026	2.05	5.64273	2.05	5.69458	2.05	5.68392
	0.113	1.16529	1.22921	1.24293	1.2722	1.30146	1.32421									2.06	5.4927	2.06	5.50826	2.06	5.52839	2.06	5.5888	2.06	5.64175	2.06	5.69454	2.06	5.68253
	0.1135	1.1643	1.22724	1.24313	1.27181	1.30048	1.32401									2.07	5.49292	2.07	5.50497	2.07	5.52592	2.07	5.58875	2.07	5.64203	2.07	5.69418	2.07	5.68206
	0.114	1.16325	1.2256	1.24326	1.27127	1.29927	1.32369									2.08	5.48996	2.08	5.50749	2.08	5.5274	2.08	5.58711	2.08	5.6425	2.08	5.69441	2.08	5.68111
	0.1145	1.16213	1.22406	1.24346	1.27131	1.29916	1.32325									2.09	5.49457	2.09	5.50519	2.09	5.52592	2.09	5.5881	2.09	5.64076	2.09	5.69326	2.09	5.68153
	0.115	1.16081	1.22242	1.24352	1.27156	1.2996	1.32269									2.1	5.49172	2.1	5.50574	2.1	5.52648	2.1	5.58871	2.1	5.64199	2.1	5.69426	2.1	5.68175
	0.1155	1.15976	1.21968	1.24366	1.2719	1.30015	1.32205									2.11	5.49303	2.11	5.50804	2.11	5.52782	2.11	5.58715	2.11	5.64022	2.11	5.69208	2.11	5.67988
	0.116	1.15884	1.2177	1.24313	1.27186	1.30059	1.32138									2.12	5.48974	2.12	5.50798	2.12	5.52801	2.12	5.5881	2.12	5.6416	2.12	5.69359	2.12	5.68177
	0.1165	1.15844	1.21573	1.2428	1.27147	1.30015	1.3207									2.13	5.48974	2.13	5.50617	2.13	5.5267	2.13	5.58828	2.13	5.64124	2.13	5.69297	2.13	5.68079
	0.117	1.15818	1.21386	1.24214	1.27082	1.29949	1.32006									2.14	5.49051	2.14	5.50513	2.14	5.52588	2.14	5.58814	2.14	5.64115	2.14	5.69327	2.14	5.68114
	0.1175	1.15792	1.21288	1.24142	1.26985	1.29828	1.31946									2.15	5.49106	2.15	5.50404	2.15	5.52463	2.15	5.5864	2.15	5.64048	2.15	5.69181	2.15	5.67891
	0.118	1.15772	1.21167	1.24083	1.26906	1.2973	1.3189									2.16	5.48733	2.16	5.507	2.16	5.52764	2.16	5.58955	2.16	5.64202	2.16	5.69409	2.16	5.68128
	0.1185	1.15766	1.2109	1.24023	1.26805	1.29587	1.31835									2.17	5.48909	2.17	5.50436	2.17	5.52528	2.17	5.58805	2.17	5.63951	2.17	5.69226	2.17	5.67959
	0.119	1.15766	1.21003	1.23964	1.26727	1.29489	1.31777									2.18	5.49281	2.18	5.50442	2.18	5.52555	2.18	5.58894	2.18	5.64074	2.18	5.69297	2.18	5.6799
	0.1195	1.15792	1.20992	1.23938	1.26664	1.2939	1.31716									2.19	5.48897	2.19	5.50524	2.19	5.5256	2.19	5.58668	2.19	5.64109	2.19	5.69278	2.19	5.67966
	0.12	1.15805	1.20981	1.23898	1.266	1.29302	1.31648									2.2	5.49095	2.2	5.50513	2.2	5.52593	2.2	5.58833	2.2	5.64072	2.2	5.69282	2.2	5.68013
	0.1205	1.15792	1.2097	1.23839	1.2651	1.29181	1.31575									2.21	5.48876	2.21	5.50491	2.21	5.52573	2.21	5.58819	2.21	5.64037	2.21	5.69289	2.21	5.68062
	0.121	1.15759	1.20882	1.23741	1.26412	1.29083	1.31499									2.22	5.48854	2.22	5.50524	2.22	5.52587	2.22	5.58776	2.22	5.63894	2.22	5.69094	2.22	5.67823
	0.1215	1.15733	1.20805	1.23622	1.26325	1.29028	1.31424									2.23	5.49018	2.23	5.50442	2.23	5.52523	2.23	5.58767	2.23	5.64032	2.23	5.69282	2.23	5.68065
	0.122	1.15706	1.20674	1.23517	1.2624	1.28962	1.31352									2.24	5.49018	2.24	5.50278	2.24	5.52432	2.24	5.58894	2.24	5.63999	2.24	5.6921	2.24	5.67952
	0.1225	1.1568	1.20564	1.23385	1.26179	1.28973	1.3129									2.25	5.48876	2.25	5.50584	2.25	5.52647	2.25	5.58838	2.25	5.63914	2.25	5.69221	2.25	5.67994
	0.123	1.15621	1.20389	1.2328	1.26116	1.28951	1.31238									2.26	5.48832	2.26	5.50458	2.26	5.52555	2.26	5.58847	2.26	5.6391	2.26	5.69153	2.26	5.67928
	0.1235	1.15542	1.2029	1.23208	1.26102	1.28995	1.31199									2.27	5.49139	2.27	5.50409	2.27	5.52495	2.27	5.58753	2.27	5.63893	2.27	5.69141	2.27	5.67941
	0.124	1.15443	1.20235	1.23162	1.26128	1.29094	1.31171									2.28	5.48744	2.28	5.50436	2.28	5.52532	2.28	5.58819	2.28	5.63996	2.28	5.69216	2.28	5.67931
	0.1245	1.15299	1.20202	1.23129	1.26155	1.29181	1.31153									2.29	5.49117	2.29	5.50716	2.29	5.52725	2.29	5.58753	2.29	5.63905	2.29	5.69138	2.29	5.67952
	0.125	1.15154	1.2029	1.23089	1.2619	1.29291	1.31142									2.3	5.48613	2.3	5.50481	2.3	5.52522	2.3	5.58645	2.3	5.6384	2.3	5.69043	2.3	5.67943
	0.1255	1.15003	1.20356	1.23017	1.26204	1.2939	1.31138									2.31	5.48909	2.31	5.50365	2.31	5.52491	2.31	5.5887	2.31	5.63846	2.31	5.69093	2.31	5.67793
	0.126	1.14838	1.20389	1.22925	1.26185	1.29445	1.31138									2.32	5.487	2.32	5.50497	2.32	5.52538	2.32	5.58659	2.32	5.63731	2.32	5.69014	2.32	5.67718
	0.1265	1.147	1.20454	1.2282	1.26154	1.29489	1.31142									2.33	5.48953	2.33	5.50376	2.33	5.52467	2.33	5.58739	2.33	5.63889	2.33	5.69162	2.33	5.67919
	0.127	1.14568	1.20509	1.22701	1.26122	1.29543	1.31151									2.34	5.48941	2.34	5.50541	2.34	5.52618	2.34	5.58847	2.34	5.63977	2.34	5.69204	2.34	5.67965
	0.1275	1.14424	1.20509	1.2257	1.26068	1.29565	1.31165									2.35	5.48678	2.35	5.50414	2.35	5.52436	2.35	5.58504	2.35	5.63912	2.35	5.69081	2.35	5.67887
	0.128	1.14325	1.20476	1.22464	1.25993	1.29521	1.31186									2.36	5.48766	2.36	5.50492	2.36	5.52546	2.36	5.58706	2.36	5.63818	2.36	5.69036	2.36	5.67783
	0.1285	1.142	1.20422	1.22385	1.25931	1.29477	1.31212									2.37	5.48612	2.37	5.50716	2.37	5.52696	2.37	5.58636	2.37	5.63785	2.37	5.69015	2.37	5.67783
	0.129	1.14134	1.20312	1.22398	1.25867	1.29335	1.31242									2.38	5.48733	2.38	5.5042	2.38	5.52505	2.38	5.58758	2.38	5.63893	2.38	5.6911	2.38	5.67873
	0.1295	1.14088	1.20224	1.22405	1.25793	1.29181	1.31276									2.39	5.48909	2.39	5.50552	2.39	5.52546	2.39	5.58528	2.39	5.63748	2.39	5.69013	2.39	5.67938
	0.13	1.14068	1.20137	1.22445	1.25759	1.29072	1.31308									2.4	5.4858	2.4	5.50546	2.4	5.52619	2.4	5.58838	2.4	5.63906	2.4	5.69186	2.4	5.67888
	0.1305	1.14049	1.20038	1.22497	1.2574	1.28984	1.31338									2.41	5.48996	2.41	5.50354	2.41	5.5243	2.41	5.58659	2.41	5.63717	2.41	5.69056	2.41	5.67824
	0.131	1.14062	1.19917	1.22556	1.25743	1.28929	1.31361									2.42	5.48799	2.42	5.50606	2.42	5.52603	2.42	5.58593	2.42	5.6377	2.42	5.68986	2.42	5.67748
	0.1315	1.14082	1.19775	1.22589	1.2571	1.28831	1.31376									2.43	5.48678	2.43	5.50404	2.43	5.5248	2.43	5.58706	2.43	5.63757	2.43	5.69025	2.43	5.67877
	0.132	1.14154	1.19599	1.22668	1.25706	1.28743	1.31378									2.44	5.48843	2.44	5.50426	2.44	5.52507	2.44	5.58749	2.44	5.63718	2.44	5.68994	2.44	5.67761
	0.1325	1.14226	1.19402	1.22701	1.25656	1.28611	1.31368									2.45	5.4881	2.45	5.50393	2.45	5.5251	2.45	5.58861	2.45	5.63873	2.45	5.69155	2.45	5.67898
	0.133	1.14292	1.19292	1.22754	1.25612	1.28469	1.31342									2.46	5.48854	2.46	5.50579	2.46	5.52632	2.46	5.58791	2.46	5.63839	2.46	5.69065	2.46	5.67896
	0.1335	1.14318	1.19205	1.22806	1.25549	1.28293	1.31302									2.47	5.4893	2.47	5.50354	2.47	5.52441	2.47	5.58701	2.47	5.63779	2.47	5.69036	2.47	5.67785
	0.134	1.14318	1.19183	1.22852	1.25485	1.28118	1.31247									2.48	5.487	2.48	5.50497	2.48	5.5251	2.48	5.58551	2.48	5.6371	2.48	5.68959	2.48	5.67792
	0.1345	1.14292	1.19204	1.22892	1.25418	1.27943	1.31181									2.49	5.48821	2.49	5.50316	2.49	5.52393	2.49	5.58622	2.49	5.63843	2.49	5.69039	2.49	5.67855
	0.135	1.14252	1.19216	1.22885	1.25332	1.27778	1.31107									2.5	5.48601	2.5	5.50426	2.5	5.52503	2.5	5.58734	2.5	5.63816	2.5	5.69048	2.5	5.67869
	0.1355	1.14167	1.19237	1.22846	1.25263	1.27679	1.31031									2.51	5.48711	2.51	5.50382	2.51	5.52435	2.51	5.58593	2.51	5.63755	2.51	5.69053	2.51	5.67925
	0.136	1.14068	1.19249	1.22741	1.25199	1.27657	1.30957									2.52	5.48591	2.52	5.50486	2.52	5.52527	2.52	5.5865	2.52	5.63722	2.52	5.69014	2.52	5.67825
	0.1365	1.13943	1.19259	1.22556	1.25107	1.27657	1.30891									2.53	5.48865	2.53	5.50612	2.53	5.52552	2.53	5.58373	2.53	5.63742	2.53	5.68961	2.53	5.67655
	0.137	1.13825	1.19226	1.22372	1.2502	1.27668	1.30837									2.54	5.48459	2.54	5.50327	2.54	5.52408	2.54	5.5865	2.54	5.63712	2.54	5.68975	2.54	5.67807
	0.1375	1.13726	1.19161	1.22181	1.24925	1.27668	1.30798									2.55	5.48547	2.55	5.50179	2.55	5.522	2.55	5.58264	2.55	5.63673	2.55	5.68891	2.55	5.67582
	0.138	1.13647	1.19051	1.21997	1.24827	1.27657	1.30773									2.56	5.4847	2.56	5.5036	2.56	5.52427	2.56	5.58626	2.56	5.63808	2.56	5.69006	2.56	5.6763
	0.1385	1.13582	1.18952	1.21885	1.24771	1.27657	1.3076									2.57	5.48876	2.57	5.50261	2.57	5.52316	2.57	5.58481	2.57	5.63706	2.57	5.6894	2.57	5.67681
	0.139	1.13503	1.18777	1.21787	1.24728	1.27668	1.30758									2.58	5.48513	2.58	5.50376	2.58	5.5241	2.58	5.58513	2.58	5.63736	2.58	5.68979	2.58	5.67708
	0.1395	1.1343	1.18711	1.21767	1.2475	1.27734	1.30761									2.59	5.48503	2.59	5.5042	2.59	5.52442	2.59	5.58509	2.59	5.63673	2.59	5.68884	2.59	5.67657
	0.14	1.13364	1.18678	1.21695	1.24748	1.278	1.30768									2.6	5.48546	2.6	5.50392	2.6	5.52441	2.6	5.58589	2.6	5.63726	2.6	5.68968	2.6	5.67707
	0.1405	1.13253	1.18678	1.21622	1.24783	1.27943	1.30776									2.61	5.48766	2.61	5.50524	2.61	5.52546	2.61	5.58612	2.61	5.63683	2.61	5.68975	2.61	5.67748
	0.141	1.13174	1.18634	1.2151	1.24781	1.28052	1.30783									2.62	5.48393	2.62	5.50453	2.62	5.52442	2.62	5.5841	2.62	5.63759	2.62	5.68966	2.62	5.67788
	0.1415	1.13062	1.18536	1.21359	1.24744	1.28129	1.30789									2.63	5.48338	2.63	5.503	2.63	5.52326	2.63	5.58405	2.63	5.63609	2.63	5.68863	2.63	5.67661
	0.142	1.12891	1.18503	1.21168	1.24643	1.28118	1.30794									2.64	5.48667	2.64	5.50458	2.64	5.52459	2.64	5.58462	2.64	5.63583	2.64	5.68853	2.64	5.67623
	0.1425	1.12733	1.18448	1.2105	1.24551	1.28052	1.30798									2.65	5.48568	2.65	5.50206	2.65	5.52222	2.65	5.58269	2.65	5.63583	2.65	5.68832	2.65	5.67557
	0.143	1.12522	1.18371	1.20958	1.24456	1.27953	1.308									2.66	5.4847	2.66	5.5042	2.66	5.52409	2.66	5.58377	2.66	5.63704	2.66	5.68909	2.66	5.67626
	0.1435	1.12318	1.18316	1.20925	1.24401	1.27877	1.30799									2.67	5.48546	2.67	5.50151	2.67	5.52151	2.67	5.58152	2.67	5.63495	2.67	5.68715	2.67	5.67479
	0.144	1.12134	1.18218	1.20945	1.24378	1.27811	1.30794									2.68	5.48349	2.68	5.50387	2.68	5.52403	2.68	5.58452	2.68	5.6371	2.68	5.68893	2.68	5.67619
	0.1445	1.11983	1.18185	1.20991	1.24374	1.27756	1.30786									2.69	5.48306	2.69	5.50283	2.69	5.52288	2.69	5.58302	2.69	5.6363	2.69	5.68817	2.69	5.67563
	0.145	1.11877	1.18053	1.2105	1.24375	1.27701	1.30775									2.7	5.48667	2.7	5.5031	2.7	5.52315	2.7	5.5833	2.7	5.6356	2.7	5.68772	2.7	5.67521
	0.1455	1.11805	1.17911	1.21109	1.24394	1.27679	1.30761									2.71	5.48481	2.71	5.50217	2.71	5.52234	2.71	5.58283	2.71	5.63626	2.71	5.68798	2.71	5.67534
	0.146	1.11759	1.1767	1.21116	1.24365	1.27614	1.30747									2.72	5.4824	2.72	5.50508	2.72	5.52492	2.72	5.58443	2.72	5.636	2.72	5.68817	2.72	5.67545
	0.1465	1.11753	1.17417	1.2105	1.24332	1.27614	1.30735									2.73	5.48689	2.73	5.50431	2.73	5.52353	2.73	5.58119	2.73	5.63544	2.73	5.68733	2.73	5.6746
	0.147	1.11759	1.1711	1.2101	1.24296	1.27581	1.30726									2.74	5.4835	2.74	5.50267	2.74	5.52322	2.74	5.58485	2.74	5.63692	2.74	5.68867	2.74	5.67577
	0.1475	1.11746	1.16815	1.20945	1.24241	1.27537	1.3072									2.75	5.48448	2.75	5.50299	2.75	5.52295	2.75	5.58283	2.75	5.63614	2.75	5.68781	2.75	5.67633
	0.148	1.117	1.16529	1.20885	1.24151	1.27416	1.30718									2.76	5.48349	2.76	5.50234	2.76	5.52255	2.76	5.58316	2.76	5.63555	2.76	5.68774	2.76	5.67562
	0.1485	1.11621	1.16332	1.20806	1.24056	1.27307	1.3072									2.77	5.48591	2.77	5.5013	2.77	5.52147	2.77	5.58199	2.77	5.63538	2.77	5.68694	2.77	5.67449
	0.149	1.11555	1.162	1.20727	1.23995	1.27263	1.30724									2.78	5.48316	2.78	5.50311	2.78	5.52305	2.78	5.58288	2.78	5.63543	2.78	5.68771	2.78	5.6759
	0.1495	1.11503	1.16167	1.20649	1.23934	1.27219	1.30731									2.79	5.48547	2.79	5.50108	2.79	5.52118	2.79	5.58147	2.79	5.63433	2.79	5.68678	2.79	5.67464
	0.15	1.1145	1.16167	1.20543	1.23892	1.27241	1.30742									2.8	5.48503	2.8	5.50338	2.8	5.52309	2.8	5.58222	2.8	5.6358	2.8	5.68729	2.8	5.67443
	0.1505	1.11424	1.16233	1.20451	1.23885	1.27318	1.30756									2.81	5.48656	2.81	5.50179	2.81	5.52174	2.81	5.58161	2.81	5.63533	2.81	5.68766	2.81	5.67597
	0.151	1.1143	1.16343	1.20372	1.23866	1.27361	1.30775									2.82	5.48294	2.82	5.50453	2.82	5.52365	2.82	5.581	2.82	5.63556	2.82	5.68777	2.82	5.67589
	0.1515	1.11417	1.16453	1.20313	1.23876	1.27438	1.308									2.83	5.48294	2.83	5.50135	2.83	5.5214	2.83	5.58156	2.83	5.63503	2.83	5.68712	2.83	5.67476
	0.152	1.1143	1.16584	1.2028	1.23881	1.27482	1.30829									2.84	5.48064	2.84	5.50206	2.84	5.5221	2.84	5.58222	2.84	5.63432	2.84	5.68649	2.84	5.67415
	0.1525	1.11384	1.16705	1.20241	1.23873	1.27504	1.3086									2.85	5.4847	2.85	5.50129	2.85	5.52136	2.85	5.58156	2.85	5.63481	2.85	5.68666	2.85	5.67372
	0.153	1.11286	1.16814	1.20214	1.23832	1.27449	1.30891									2.86	5.48295	2.86	5.50426	2.86	5.5238	2.86	5.58241	2.86	5.63452	2.86	5.68729	2.86	5.67511
	0.1535	1.11141	1.16957	1.20188	1.23786	1.27383	1.30917									2.87	5.48557	2.87	5.50058	2.87	5.52099	2.87	5.58222	2.87	5.63584	2.87	5.68728	2.87	5.67608
	0.154	1.10924	1.17143	1.20162	1.23729	1.27296	1.30936									2.88	5.48327	2.88	5.50124	2.88	5.5213	2.88	5.58147	2.88	5.63626	2.88	5.68773	2.88	5.67554
	0.1545	1.10693	1.17319	1.20162	1.2369	1.27219	1.30946									2.89	5.48635	2.89	5.50135	2.89	5.52116	2.89	5.58058	2.89	5.63405	2.89	5.68637	2.89	5.67342
	0.155	1.10456	1.17417	1.20149	1.23651	1.27153	1.30945									2.9	5.48404	2.9	5.50234	2.9	5.52234	2.9	5.58236	2.9	5.63505	2.9	5.68699	2.9	5.67486
	0.1555	1.10213	1.17461	1.20149	1.23668	1.27186	1.30934									2.91	5.48415	2.91	5.50278	2.91	5.52195	2.91	5.57945	2.91	5.63514	2.91	5.68642	2.91	5.67462
	0.156	1.10029	1.1745	1.20155	1.23692	1.2723	1.30916									2.92	5.48579	2.92	5.50058	2.92	5.52077	2.92	5.58133	2.92	5.6342	2.92	5.68658	2.92	5.67414
	0.1565	1.09937	1.17396	1.20162	1.23751	1.27339	1.30893									2.93	5.48558	2.93	5.50118	2.93	5.52116	2.93	5.58109	2.93	5.63441	2.93	5.6864	2.93	5.67381
	0.157	1.09865	1.17286	1.20142	1.23801	1.2746	1.30867									2.94	5.48295	2.94	5.50168	2.94	5.52171	2.94	5.5818	2.94	5.63405	2.94	5.68621	2.94	5.67488
	0.1575	1.09845	1.17176	1.20083	1.23843	1.27603	1.3084									2.95	5.48481	2.95	5.50069	2.95	5.52057	2.95	5.5802	2.95	5.63457	2.95	5.68592	2.95	5.6733
	0.158	1.09825	1.17012	1.2003	1.2386	1.2769	1.30812									2.96	5.48558	2.96	5.50184	2.96	5.52217	2.96	5.58316	2.96	5.63414	2.96	5.68624	2.96	5.67371
	0.1585	1.09792	1.16858	1.19991	1.23824	1.27657	1.30782									2.97	5.48119	2.97	5.5013	2.97	5.52112	2.97	5.58058	2.97	5.63351	2.97	5.68549	2.97	5.67295
	0.159	1.09766	1.16694	1.19925	1.23747	1.2757	1.30752									2.98	5.48086	2.98	5.50376	2.98	5.52383	2.98	5.58405	2.98	5.63566	2.98	5.68735	2.98	5.67443
	0.1595	1.09687	1.16551	1.19905	1.23666	1.27427	1.30718									2.99	5.48481	2.99	5.50113	2.99	5.52078	2.99	5.57973	2.99	5.63354	2.99	5.68528	2.99	5.67321
	0.16	1.09562	1.16409	1.19899	1.2357	1.27241	1.30682									3	5.48371	3	5.50349	3	5.5232	3	5.58232	3	5.63387	3	5.68618	3	5.67362
	0.1605	1.09463	1.16332	1.19853	1.23454	1.27054	1.30642									3.01	5.48404	3.01	5.50206	3.01	5.52181	3.01	5.58105	3.01	5.63454	3.01	5.68625	3.01	5.67467
	0.161	1.09371	1.16288	1.19747	1.23291	1.26835	1.30599									3.02	5.48492	3.02	5.50272	3.02	5.5227	3.02	5.58264	3.02	5.63353	3.02	5.68589	3.02	5.67416
	0.1615	1.09299	1.16266	1.19609	1.23113	1.26616	1.30552									3.03	5.48283	3.03	5.50223	3.03	5.5221	3.03	5.5817	3.03	5.63445	3.03	5.68591	3.03	5.67413
	0.162	1.09292	1.16222	1.19497	1.22968	1.2644	1.30501									3.04	5.48426	3.04	5.50321	3.04	5.52274	3.04	5.58133	3.04	5.63343	3.04	5.6852	3.04	5.67406
	0.1625	1.09325	1.16222	1.19366	1.22838	1.26309	1.30447									3.05	5.48283	3.05	5.50206	3.05	5.52175	3.05	5.58081	3.05	5.63373	3.05	5.68577	3.05	5.67414
	0.163	1.09384	1.16233	1.193	1.22766	1.26232	1.30391									3.06	5.48415	3.06	5.50311	3.06	5.52273	3.06	5.58161	3.06	5.63548	3.06	5.68694	3.06	5.6751
	0.1635	1.09483	1.16233	1.1926	1.22741	1.26221	1.30334									3.07	5.48031	3.07	5.50141	3.07	5.52125	3.07	5.58076	3.07	5.63295	3.07	5.68545	3.07	5.67372
	0.164	1.09562	1.16288	1.1928	1.22795	1.26309	1.30277									3.08	5.48339	3.08	5.50333	3.08	5.52308	3.08	5.58232	3.08	5.63346	3.08	5.68583	3.08	5.67336
	0.1645	1.09661	1.16321	1.19326	1.22866	1.26407	1.30221									3.09	5.48645	3.09	5.5025	3.09	5.52188	3.09	5.58001	3.09	5.63267	3.09	5.68469	3.09	5.67249
	0.165	1.097	1.16343	1.19353	1.22963	1.26572	1.3017									3.1	5.48108	3.1	5.50333	3.1	5.52283	3.1	5.58133	3.1	5.63322	3.1	5.6855	3.1	5.67417
	0.1655	1.09746	1.1631	1.19346	1.23019	1.26693	1.30124									3.11	5.48426	3.11	5.50338	3.11	5.52304	3.11	5.58203	3.11	5.63242	3.11	5.68527	3.11	5.6734
	0.166	1.0974	1.16255	1.19346	1.23058	1.26769	1.30086									3.12	5.48196	3.12	5.50003	3.12	5.52018	3.12	5.58062	3.12	5.63352	3.12	5.68502	3.12	5.67396
	0.1665	1.09667	1.16123	1.19313	1.23107	1.26901	1.30056									3.13	5.48536	3.13	5.50316	3.13	5.52247	3.13	5.58039	3.13	5.63324	3.13	5.68526	3.13	5.67321
	0.167	1.09529	1.15959	1.19274	1.23109	1.26945	1.30032									3.14	5.48273	3.14	5.50173	3.14	5.52155	3.14	5.581	3.14	5.63324	3.14	5.68538	3.14	5.6733
	0.1675	1.09319	1.15729	1.19267	1.23134	1.27	1.30014									3.15	5.48218	3.15	5.50206	3.15	5.52168	3.15	5.58053	3.15	5.63217	3.15	5.68408	3.15	5.67197
	0.168	1.09082	1.15477	1.1926	1.23108	1.26956	1.29996									3.16	5.48163	3.16	5.50135	3.16	5.52097	3.16	5.57982	3.16	5.63246	3.16	5.68425	3.16	5.67272
	0.1685	1.08825	1.15192	1.19307	1.23093	1.26879	1.29975									3.17	5.48415	3.17	5.5008	3.17	5.52026	3.17	5.57865	3.17	5.63197	3.17	5.68422	3.17	5.67228
	0.169	1.08588	1.1495	1.19359	1.23064	1.26769	1.29946									3.18	5.48283	3.18	5.50267	3.18	5.52177	3.18	5.57907	3.18	5.63161	3.18	5.68369	3.18	5.67188
	0.1695	1.08398	1.14742	1.19412	1.23031	1.26649	1.29906									3.19	5.48525	3.19	5.5013	3.19	5.52069	3.19	5.57888	3.19	5.63146	3.19	5.68324	3.19	5.67069
	0.17	1.08319	1.14556	1.19464	1.23024	1.26583	1.29853									3.2	5.48119	3.2	5.50338	3.2	5.52284	3.2	5.58123	3.2	5.63232	3.2	5.68448	3.2	5.67245
	0.1705	1.08253	1.1438	1.19471	1.23027	1.26583	1.29789									3.21	5.4836	3.21	5.50152	3.21	5.52085	3.21	5.57884	3.21	5.63133	3.21	5.68356	3.21	5.67226
	0.171	1.0824	1.14248	1.19471	1.2306	1.26649	1.29718									3.22	5.48141	3.22	5.50031	3.22	5.52023	3.22	5.58001	3.22	5.63044	3.22	5.6831	3.22	5.66995
	0.1715	1.082	1.14128	1.19438	1.23103	1.26769	1.29646									3.23	5.4859	3.23	5.50228	3.23	5.52102	3.23	5.57724	3.23	5.63123	3.23	5.68284	3.23	5.67074
	0.172	1.08128	1.14084	1.19372	1.23158	1.26945	1.29579									3.24	5.48404	3.24	5.50174	3.24	5.52126	3.24	5.57982	3.24	5.63221	3.24	5.68391	3.24	5.67078
	0.1725	1.08055	1.1404	1.19228	1.23141	1.27054	1.29523									3.25	5.48218	3.25	5.5013	3.25	5.5205	3.25	5.57809	3.25	5.6316	3.25	5.68304	3.25	5.67084
	0.173	1.0795	1.14084	1.19089	1.2311	1.27131	1.29482									3.26	5.48426	3.26	5.50234	3.26	5.52187	3.26	5.58044	3.26	5.63213	3.26	5.68431	3.26	5.67171
	0.1735	1.07865	1.14095	1.18958	1.23017	1.27076	1.2946									3.27	5.48624	3.27	5.50212	3.27	5.52103	3.27	5.57776	3.27	5.63119	3.27	5.68266	3.27	5.6707
	0.174	1.0772	1.14106	1.18846	1.22934	1.27021	1.29455									3.28	5.48229	3.28	5.5013	3.28	5.52126	3.28	5.58114	3.28	5.63119	3.28	5.68344	3.28	5.67024
	0.1745	1.07595	1.14117	1.18734	1.22834	1.26934	1.29468									3.29	5.48261	3.29	5.50064	3.29	5.51994	3.29	5.57785	3.29	5.63129	3.29	5.68323	3.29	5.67085
	0.175	1.0747	1.1415	1.18616	1.22753	1.2689	1.29497									3.3	5.48525	3.3	5.50069	3.3	5.52044	3.3	5.57968	3.3	5.63105	3.3	5.68285	3.3	5.67014
	0.1755	1.07358	1.14194	1.18537	1.22669	1.26802	1.29542									3.31	5.48503	3.31	5.50102	3.31	5.52096	3.31	5.58077	3.31	5.63154	3.31	5.68338	3.31	5.671
	0.176	1.07259	1.14205	1.18432	1.2259	1.26747	1.29601									3.32	5.4813	3.32	5.50267	3.32	5.52163	3.32	5.57851	3.32	5.63112	3.32	5.68287	3.32	5.67037
	0.1765	1.072	1.14194	1.18372	1.22538	1.26704	1.29672									3.33	5.48108	3.33	5.50255	3.33	5.52177	3.33	5.57945	3.33	5.63175	3.33	5.68398	3.33	5.67174
	0.177	1.07167	1.14128	1.18372	1.22494	1.26616	1.29754									3.34	5.48031	3.34	5.50135	3.34	5.52125	3.34	5.58095	3.34	5.63099	3.34	5.68315	3.34	5.66998
	0.1775	1.07181	1.14018	1.18379	1.2247	1.26561	1.29842									3.35	5.48273	3.35	5.49949	3.35	5.51922	3.35	5.57841	3.35	5.63125	3.35	5.68276	3.35	5.67041
	0.178	1.07108	1.13898	1.18372	1.2245	1.26528	1.2993									3.36	5.48097	3.36	5.50108	3.36	5.52057	3.36	5.57903	3.36	5.63106	3.36	5.68328	3.36	5.67106
	0.1785	1.07029	1.13843	1.18353	1.22402	1.26451	1.30012									3.37	5.48229	3.37	5.5019	3.37	5.52099	3.37	5.57827	3.37	5.6314	3.37	5.6832	3.37	5.6708
	0.179	1.06904	1.13799	1.18326	1.22377	1.26429	1.3008									3.38	5.48064	3.38	5.50283	3.38	5.52235	3.38	5.58091	3.38	5.63097	3.38	5.68369	3.38	5.67041
	0.1795	1.06753	1.13821	1.18274	1.22351	1.26429	1.30129									3.39	5.4825	3.39	5.50053	3.39	5.52016	3.39	5.57903	3.39	5.63006	3.39	5.68229	3.39	5.66995
	0.18	1.06575	1.13843	1.18234	1.22288	1.26342	1.30153									3.4	5.48031	3.4	5.50206	3.4	5.52162	3.4	5.58029	3.4	5.63145	3.4	5.68366	3.4	5.6707
	0.1805	1.06464	1.13942	1.18188	1.22243	1.26298	1.30151									3.41	5.48185	3.41	5.50141	3.41	5.52105	3.41	5.57996	3.41	5.63007	3.41	5.68297	3.41	5.66997
	0.181	1.06391	1.14018	1.18109	1.22198	1.26287	1.3012									3.42	5.48097	3.42	5.50217	3.42	5.52195	3.42	5.58128	3.42	5.63078	3.42	5.68343	3.42	5.66979
	0.1815	1.06338	1.14073	1.18057	1.22167	1.26276	1.30062									3.43	5.48239	3.43	5.50014	3.43	5.5199	3.43	5.57917	3.43	5.6316	3.43	5.68309	3.43	5.67073
	0.182	1.06319	1.14128	1.17958	1.22128	1.26298	1.29979									3.44	5.48284	3.44	5.50184	3.44	5.52135	3.44	5.57987	3.44	5.6298	3.44	5.68202	3.44	5.66862
	0.1825	1.06325	1.14161	1.17866	1.22093	1.2632	1.29875									3.45	5.48251	3.45	5.49883	3.45	5.51886	3.45	5.57893	3.45	5.63076	3.45	5.6827	3.45	5.67116
	0.183	1.06299	1.14172	1.17767	1.22087	1.26407	1.29755									3.46	5.48065	3.46	5.50047	3.46	5.52053	3.46	5.58072	3.46	5.6322	3.46	5.68388	3.46	5.67039
	0.1835	1.06286	1.14161	1.17675	1.22113	1.2655	1.29625									3.47	5.48262	3.47	5.50069	3.47	5.52028	3.47	5.57907	3.47	5.62998	3.47	5.68216	3.47	5.66974
	0.184	1.06233	1.14062	1.17622	1.22147	1.26671	1.29491									3.48	5.47998	3.48	5.50113	3.48	5.52041	3.48	5.57823	3.48	5.62975	3.48	5.68195	3.48	5.66952
	0.1845	1.062	1.13931	1.17609	1.22167	1.26725	1.2936									3.49	5.48152	3.49	5.49921	3.49	5.51912	3.49	5.57884	3.49	5.63016	3.49	5.68236	3.49	5.66972
	0.185	1.06135	1.13799	1.17609	1.22151	1.26693	1.29239									3.5	5.4813	3.5	5.50223	3.5	5.52158	3.5	5.57964	3.5	5.6312	3.5	5.68309	3.5	5.67064
	0.1855	1.06023	1.13635	1.17609	1.22113	1.26616	1.29133									3.51	5.48306	3.51	5.50031	3.51	5.51985	3.51	5.57846	3.51	5.62935	3.51	5.68196	3.51	5.67026
	0.186	1.0595	1.13514	1.1755	1.21995	1.2644	1.29048									3.52	5.48305	3.52	5.49981	3.52	5.51987	3.52	5.58006	3.52	5.62993	3.52	5.68206	3.52	5.6697
	0.1865	1.05845	1.13382	1.17451	1.21842	1.26232	1.28984									3.53	5.47845	3.53	5.49959	3.53	5.51901	3.53	5.57729	3.53	5.63053	3.53	5.6819	3.53	5.66944
	0.187	1.05786	1.1324	1.17313	1.21685	1.26057	1.28944									3.54	5.48119	3.54	5.50047	3.54	5.51986	3.54	5.57804	3.54	5.6296	3.54	5.68173	3.54	5.67015
	0.1875	1.0576	1.1313	1.17122	1.21518	1.25914	1.28924									3.55	5.48283	3.55	5.49949	3.55	5.5192	3.55	5.57832	3.55	5.62987	3.55	5.68218	3.55	5.66957
	0.188	1.05726	1.13042	1.16958	1.2136	1.25761	1.2892									3.56	5.48251	3.56	5.49938	3.56	5.5197	3.56	5.58067	3.56	5.63139	3.56	5.68328	3.56	5.67138
	0.1885	1.05753	1.12966	1.16793	1.21195	1.25596	1.28927									3.57	5.48185	3.57	5.50058	3.57	5.51992	3.57	5.57794	3.57	5.6301	3.57	5.68175	3.57	5.66985
	0.189	1.05779	1.12889	1.16616	1.21029	1.25443	1.28937									3.58	5.48075	3.58	5.50113	3.58	5.52046	3.58	5.57846	3.58	5.63001	3.58	5.68207	3.58	5.67042
	0.1895	1.05838	1.12856	1.16471	1.20902	1.25333	1.28945									3.59	5.47998	3.59	5.4997	3.59	5.51932	3.59	5.57818	3.59	5.62979	3.59	5.68145	3.59	5.669
	0.19	1.05931	1.12845	1.16386	1.20816	1.25245	1.28944									3.6	5.48053	3.6	5.49883	3.6	5.51894	3.6	5.57926	3.6	5.6299	3.6	5.68223	3.6	5.66882
	0.1905	1.05996	1.12878	1.1634	1.20782	1.25223	1.28929									3.61	5.48207	3.61	5.49894	3.61	5.51875	3.61	5.57818	3.61	5.63054	3.61	5.68207	3.61	5.66945
	0.191	1.06049	1.12889	1.16333	1.208	1.25267	1.289									3.62	5.48218	3.62	5.49993	3.62	5.51966	3.62	5.57884	3.62	5.62966	3.62	5.68218	3.62	5.66962
	0.1915	1.06055	1.12867	1.16346	1.20834	1.25322	1.28856									3.63	5.48075	3.63	5.50058	3.63	5.51988	3.63	5.57776	3.63	5.63011	3.63	5.68205	3.63	5.66939
	0.192	1.05996	1.12779	1.16405	1.20907	1.2541	1.28799									3.64	5.48207	3.64	5.50097	3.64	5.52054	3.64	5.57926	3.64	5.63052	3.64	5.68169	3.64	5.66969
	0.1925	1.05944	1.12681	1.16399	1.20975	1.25552	1.28735									3.65	5.48218	3.65	5.49981	3.65	5.51883	3.65	5.57588	3.65	5.62856	3.65	5.68067	3.65	5.66846
	0.193	1.05825	1.12505	1.16379	1.21009	1.2564	1.28667									3.66	5.47878	3.66	5.49795	3.66	5.51817	3.66	5.57884	3.66	5.62998	3.66	5.68215	3.66	5.67006
	0.1935	1.05714	1.12231	1.16313	1.21015	1.25717	1.28601									3.67	5.48097	3.67	5.49817	3.67	5.51782	3.67	5.57677	3.67	5.62721	3.67	5.67961	3.67	5.66791
	0.194	1.05615	1.11968	1.16241	1.21017	1.25793	1.2854									3.68	5.48327	3.68	5.50174	3.68	5.52078	3.68	5.5779	3.68	5.62917	3.68	5.68142	3.68	5.66903
	0.1945	1.05529	1.1165	1.16162	1.20972	1.25782	1.28487									3.69	5.48547	3.69	5.49866	3.69	5.51815	3.69	5.57663	3.69	5.62901	3.69	5.68105	3.69	5.66837
	0.195	1.0547	1.1142	1.16122	1.20925	1.25728	1.28442									3.7	5.48009	3.7	5.50064	3.7	5.52006	3.7	5.57832	3.7	5.63082	3.7	5.68259	3.7	5.67127
	0.1955	1.05391	1.11222	1.16109	1.20902	1.25695	1.28406									3.71	5.47867	3.71	5.49992	3.71	5.51934	3.71	5.57762	3.71	5.62927	3.71	5.68085	3.71	5.66767
	0.196	1.05293	1.1108	1.16136	1.20888	1.2564	1.28377									3.72	5.48141	3.72	5.49866	3.72	5.51847	3.72	5.5779	3.72	5.63098	3.72	5.68216	3.72	5.66997
	0.1965	1.0518	1.11036	1.16162	1.20857	1.25552	1.28353									3.73	5.48251	3.73	5.49833	3.73	5.51785	3.73	5.5764	3.73	5.62897	3.73	5.68067	3.73	5.66847
	0.197	1.05062	1.11069	1.16254	1.20865	1.25476	1.28334									3.74	5.48305	3.74	5.49976	3.74	5.51934	3.74	5.57808	3.74	5.62826	3.74	5.68076	3.74	5.66837
	0.1975	1.04977	1.11179	1.16307	1.20859	1.2541	1.28319									3.75	5.48196	3.75	5.49938	3.75	5.51846	3.75	5.57569	3.75	5.62882	3.75	5.68014	3.75	5.66785
	0.198	1.04891	1.11332	1.16353	1.20882	1.2541	1.28306									3.76	5.47911	3.76	5.49932	3.76	5.51891	3.76	5.57766	3.76	5.62824	3.76	5.68015	3.76	5.66802
	0.1985	1.04792	1.11409	1.16359	1.20896	1.25432	1.28296									3.77	5.47988	3.77	5.4996	3.77	5.51859	3.77	5.57555	3.77	5.6288	3.77	5.67989	3.77	5.66707
	0.199	1.0472	1.11453	1.1634	1.2088	1.25421	1.28288									3.78	5.48053	3.78	5.50064	3.78	5.51995	3.78	5.5779	3.78	5.6298	3.78	5.68132	3.78	5.66845
	0.1995	1.04634	1.1142	1.16294	1.20858	1.25421	1.28284									3.79	5.4813	3.79	5.49992	3.79	5.51905	3.79	5.57644	3.79	5.62854	3.79	5.68013	3.79	5.66846
	0.2	1.04562	1.11354	1.16267	1.2085	1.25432	1.28286									3.8	5.47976	3.8	5.50091	3.8	5.52002	3.8	5.57734	3.8	5.6287	3.8	5.68073	3.8	5.66808
	0.2005	1.04536	1.1131	1.16241	1.20804	1.25366	1.28294									3.81	5.4813	3.81	5.4991	3.81	5.51842	3.81	5.57639	3.81	5.62868	3.81	5.68069	3.81	5.66817
	0.201	1.0451	1.11211	1.16247	1.20762	1.25278	1.2831									3.82	5.4802	3.82	5.5002	3.82	5.51938	3.82	5.57691	3.82	5.6282	3.82	5.6801	3.82	5.66623
	0.2015	1.0449	1.11157	1.16293	1.20715	1.25136	1.28336									3.83	5.48251	3.83	5.50031	3.83	5.51924	3.83	5.57602	3.83	5.62825	3.83	5.6801	3.83	5.66727
	0.202	1.04477	1.11124	1.16333	1.20658	1.24982	1.28372									3.84	5.47691	3.84	5.49888	3.84	5.51816	3.84	5.57602	3.84	5.62819	3.84	5.68007	3.84	5.6678
	0.2025	1.0447	1.11113	1.16333	1.20592	1.24851	1.28419									3.85	5.48097	3.85	5.49981	3.85	5.5188	3.85	5.57578	3.85	5.62785	3.85	5.679	3.85	5.66694
	0.203	1.04437	1.11124	1.1632	1.20514	1.24708	1.28475									3.86	5.4779	3.86	5.50135	3.86	5.52001	3.86	5.57597	3.86	5.62817	3.86	5.67969	3.86	5.66735
	0.2035	1.04431	1.11113	1.16254	1.20453	1.24653	1.28538									3.87	5.4813	3.87	5.50064	3.87	5.51958	3.87	5.57639	3.87	5.62792	3.87	5.67984	3.87	5.66676
	0.204	1.04411	1.11157	1.16122	1.20371	1.2462	1.28604									3.88	5.47801	3.88	5.50047	3.88	5.52026	3.88	5.57963	3.88	5.6285	3.88	5.68099	3.88	5.66749
	0.2045	1.04391	1.11145	1.16017	1.20351	1.24686	1.2867									3.89	5.48086	3.89	5.49976	3.89	5.51876	3.89	5.57574	3.89	5.62791	3.89	5.67916	3.89	5.66716
	0.205	1.04339	1.11113	1.15899	1.20315	1.2473	1.28732									3.9	5.47944	3.9	5.49998	3.9	5.51921	3.9	5.57691	3.9	5.62766	3.9	5.67946	3.9	5.6677
	0.2055	1.04266	1.11025	1.15807	1.20285	1.24763	1.28787									3.91	5.4813	3.91	5.49954	3.91	5.5186	3.91	5.57578	3.91	5.62824	3.91	5.67932	3.91	5.66641
	0.206	1.04128	1.10926	1.158	1.20293	1.24785	1.28831									3.92	5.47889	3.92	5.49949	3.92	5.51874	3.92	5.57649	3.92	5.62906	3.92	5.68004	3.92	5.66762
	0.2065	1.04003	1.10795	1.1582	1.20292	1.24763	1.28863									3.93	5.48294	3.93	5.49981	3.93	5.51882	3.93	5.57583	3.93	5.62732	3.93	5.67902	3.93	5.66677
	0.207	1.03885	1.10729	1.15846	1.20266	1.24686	1.28883									3.94	5.48097	3.94	5.49844	3.94	5.51782	3.94	5.57597	3.94	5.62801	3.94	5.67991	3.94	5.66712
	0.2075	1.03793	1.10696	1.15853	1.20253	1.24653	1.2889									3.95	5.47637	3.95	5.50151	3.95	5.51999	3.95	5.57545	3.95	5.62708	3.95	5.67918	3.95	5.66738
	0.208	1.03714	1.10663	1.15807	1.20219	1.24631	1.28887									3.96	5.47911	3.96	5.4996	3.96	5.51887	3.96	5.57668	3.96	5.62798	3.96	5.67982	3.96	5.66688
	0.2085	1.03694	1.10608	1.15721	1.20176	1.24631	1.28875									3.97	5.47867	3.97	5.49877	3.97	5.51805	3.97	5.57588	3.97	5.62721	3.97	5.67817	3.97	5.66585
	0.209	1.0372	1.10587	1.15603	1.20111	1.2462	1.28855									3.98	5.48119	3.98	5.50053	3.98	5.51932	3.98	5.57569	3.98	5.62664	3.98	5.67858	3.98	5.66589
	0.2095	1.03727	1.10598	1.15458	1.20056	1.24653	1.28828									3.99	5.47988	3.99	5.5002	3.99	5.51898	3.99	5.57531	3.99	5.62665	3.99	5.67862	3.99	5.66581
	0.21	1.03746	1.10575	1.153	1.19971	1.24642	1.28796									4	5.47845	4	5.49883	4	5.51835	4	5.57691	4	5.62721	4	5.67923	4	5.66647
	0.2105	1.03786	1.10576	1.15195	1.19902	1.24609	1.28759									4.01	5.4801	4.01	5.49954	4.01	5.51877	4.01	5.57644	4.01	5.62731	4.01	5.67907	4.01	5.667
	0.211	1.03753	1.10509	1.1503	1.19798	1.24565	1.28716									4.02	5.4802	4.02	5.50069	4.02	5.51928	4.02	5.57503	4.02	5.62644	4.02	5.67848	4.02	5.66606
	0.2115	1.03707	1.10477	1.14892	1.19685	1.24478	1.28671									4.03	5.47867	4.03	5.49883	4.03	5.51818	4.03	5.57625	4.03	5.62651	4.03	5.67869	4.03	5.66549
	0.212	1.03674	1.10422	1.14767	1.19568	1.24368	1.28623									4.04	5.47801	4.04	5.50097	4.04	5.5196	4.04	5.5755	4.04	5.62747	4.04	5.67908	4.04	5.6661
	0.2125	1.03634	1.10367	1.14682	1.1946	1.24237	1.28577									4.05	5.47768	4.05	5.49927	4.05	5.51808	4.05	5.57451	4.05	5.62689	4.05	5.67851	4.05	5.66677
	0.213	1.03543	1.10291	1.14629	1.19367	1.24105	1.28533									4.06	5.47812	4.06	5.50014	4.06	5.51961	4.06	5.57804	4.06	5.62736	4.06	5.67952	4.06	5.66681
	0.2135	1.03437	1.1017	1.14623	1.19293	1.23962	1.28494									4.07	5.47472	4.07	5.50173	4.07	5.52018	4.07	5.57555	4.07	5.62705	4.07	5.67898	4.07	5.66798
	0.214	1.03306	1.10082	1.14662	1.19252	1.23842	1.28459									4.08	5.47856	4.08	5.49981	4.08	5.51918	4.08	5.57729	4.08	5.62725	4.08	5.67915	4.08	5.6665
	0.2145	1.03174	1.10027	1.14708	1.19242	1.23776	1.28429									4.09	5.47614	4.09	5.49915	4.09	5.51835	4.09	5.57593	4.09	5.62707	4.09	5.67872	4.09	5.6659
	0.215	1.03089	1.0994	1.1478	1.19267	1.23754	1.28399									4.1	5.47779	4.1	5.50086	4.1	5.51942	4.1	5.57508	4.1	5.62628	4.1	5.67823	4.1	5.66634
	0.2155	1.02997	1.09874	1.1482	1.19282	1.23743	1.28367									4.11	5.47845	4.11	5.50009	4.11	5.51913	4.11	5.57625	4.11	5.6267	4.11	5.67837	4.11	5.66512
	0.216	1.0295	1.09797	1.14866	1.19348	1.23831	1.2833									4.12	5.4779	4.12	5.49992	4.12	5.51875	4.12	5.57522	4.12	5.62698	4.12	5.67876	4.12	5.66648
	0.2165	1.02891	1.0972	1.14912	1.19415	1.23919	1.28288									4.13	5.47801	4.13	5.49927	4.13	5.51838	4.13	5.57569	4.13	5.62768	4.13	5.67912	4.13	5.66727
	0.217	1.02839	1.096	1.14945	1.19514	1.24083	1.28238									4.14	5.47922	4.14	5.4996	4.14	5.5182	4.14	5.574	4.14	5.62721	4.14	5.67854	4.14	5.66693
	0.2175	1.02786	1.09479	1.14991	1.19598	1.24204	1.28183									4.15	5.47889	4.15	5.5008	4.15	5.51908	4.15	5.5739	4.15	5.62676	4.15	5.67786	4.15	5.66589
	0.218	1.02681	1.09337	1.15017	1.19643	1.24269	1.28124									4.16	5.47823	4.16	5.49954	4.16	5.51836	4.16	5.57484	4.16	5.62743	4.16	5.67844	4.16	5.66648
	0.2185	1.02621	1.09271	1.15017	1.19643	1.24269	1.28064									4.17	5.479	4.17	5.50102	4.17	5.51959	4.17	5.57531	4.17	5.62715	4.17	5.67875	4.17	5.66516
	0.219	1.02569	1.09249	1.14965	1.19585	1.24204	1.28005									4.18	5.47658	4.18	5.50047	4.18	5.51916	4.18	5.57522	4.18	5.62684	4.18	5.67861	4.18	5.66615
	0.2195	1.02556	1.09315	1.14899	1.19518	1.24138	1.27948									4.19	5.4779	4.19	5.49855	4.19	5.51795	4.19	5.57616	4.19	5.62728	4.19	5.67947	4.19	5.66684
	0.22	1.02523	1.09446	1.14853	1.19435	1.24017	1.27894									4.2	5.47998	4.2	5.50036	4.2	5.51937	4.2	5.57639	4.2	5.62706	4.2	5.6786	4.2	5.66681
	0.2205	1.02483	1.09523	1.14787	1.19347	1.23908	1.27844									4.21	5.479	4.21	5.49949	4.21	5.51829	4.21	5.5747	4.21	5.62546	4.21	5.67746	4.21	5.66372
	0.221	1.02437	1.09589	1.14774	1.19297	1.2382	1.27796									4.22	5.47845	4.22	5.50009	4.22	5.51904	4.22	5.57588	4.22	5.62631	4.22	5.67782	4.22	5.66447
	0.2215	1.02352	1.096	1.14734	1.19228	1.23721	1.2775									4.23	5.47812	4.23	5.49938	4.23	5.51808	4.23	5.57418	4.23	5.62642	4.23	5.6776	4.23	5.66564
	0.222	1.0224	1.09556	1.14761	1.19208	1.23655	1.27707									4.24	5.47669	4.24	5.49938	4.24	5.51846	4.24	5.57569	4.24	5.62718	4.24	5.67845	4.24	5.66743
	0.2225	1.02088	1.09468	1.14767	1.19178	1.2359	1.27667									4.25	5.48031	4.25	5.49894	4.25	5.51769	4.25	5.57395	4.25	5.62609	4.25	5.67774	4.25	5.6654
	0.223	1.01911	1.09391	1.148	1.19206	1.23612	1.27629									4.26	5.47801	4.26	5.49932	4.26	5.51895	4.26	5.57785	4.26	5.62655	4.26	5.6784	4.26	5.66642
	0.2235	1.0172	1.09337	1.14794	1.19187	1.23579	1.27595									4.27	5.48086	4.27	5.49965	4.27	5.51854	4.27	5.57522	4.27	5.62514	4.27	5.67741	4.27	5.66363
	0.224	1.01569	1.09282	1.14787	1.1921	1.23633	1.27563									4.28	5.47603	4.28	5.50277	4.28	5.52105	4.28	5.57588	4.28	5.62616	4.28	5.67728	4.28	5.66529
	0.2245	1.01417	1.09227	1.1478	1.19206	1.23633	1.27535									4.29	5.479	4.29	5.49883	4.29	5.51787	4.29	5.57499	4.29	5.62549	4.29	5.67694	4.29	5.66462
	0.225	1.01306	1.09205	1.14767	1.19157	1.23546	1.2751									4.3	5.47856	4.3	5.5002	4.3	5.51901	4.3	5.57545	4.3	5.62711	4.3	5.67809	4.3	5.66616
	0.2255	1.0126	1.09227	1.1478	1.19157	1.23535	1.27485									4.31	5.47856	4.31	5.50124	4.31	5.51916	4.31	5.57292	4.31	5.62523	4.31	5.6769	4.31	5.66418
	0.226	1.01266	1.09227	1.14826	1.19137	1.23447	1.27461									4.32	5.47604	4.32	5.50151	4.32	5.52008	4.32	5.57578	4.32	5.62633	4.32	5.67837	4.32	5.6655
	0.2265	1.01273	1.09227	1.14879	1.19124	1.2337	1.27433									4.33	5.47637	4.33	5.49779	4.33	5.51661	4.33	5.57306	4.33	5.62458	4.33	5.67575	4.33	5.6627
	0.227	1.01326	1.09172	1.14899	1.19113	1.23326	1.27401									4.34	5.4801	4.34	5.49905	4.34	5.51758	4.34	5.57315	4.34	5.62544	4.34	5.67669	4.34	5.66345
	0.2275	1.01391	1.09128	1.14886	1.19107	1.23327	1.2736									4.35	5.48086	4.35	5.50014	4.35	5.51816	4.35	5.57221	4.35	5.6252	4.35	5.67662	4.35	5.66413
	0.228	1.01437	1.09041	1.14846	1.19097	1.23348	1.2731									4.36	5.48021	4.36	5.49828	4.36	5.51737	4.36	5.57466	4.36	5.62611	4.36	5.67799	4.36	5.66487
	0.2285	1.01497	1.08964	1.14794	1.19115	1.23436	1.27248									4.37	5.48053	4.37	5.4985	4.37	5.51731	4.37	5.57372	4.37	5.62524	4.37	5.67716	4.37	5.66484
	0.229	1.01516	1.08865	1.14728	1.19131	1.23535	1.27175									4.38	5.47746	4.38	5.49949	4.38	5.51792	4.38	5.5732	4.38	5.62453	4.38	5.67592	4.38	5.66342
	0.2295	1.01523	1.08766	1.14649	1.19147	1.23644	1.27092									4.39	5.47659	4.39	5.49921	4.39	5.51765	4.39	5.57296	4.39	5.62485	4.39	5.67697	4.39	5.66423
	0.23	1.01477	1.08635	1.14563	1.19142	1.23721	1.27002									4.4	5.47878	4.4	5.50009	4.4	5.5191	4.4	5.57611	4.4	5.62659	4.4	5.67785	4.4	5.66568
	0.2305	1.01404	1.08514	1.14504	1.1914	1.23776	1.2691									4.41	5.47735	4.41	5.50009	4.41	5.51867	4.41	5.57442	4.41	5.6254	4.41	5.67647	4.41	5.66391
	0.231	1.01339	1.08339	1.14419	1.19109	1.23798	1.2682									4.42	5.47943	4.42	5.50091	4.42	5.51975	4.42	5.57625	4.42	5.62425	4.42	5.67685	4.42	5.66453
	0.2315	1.01246	1.08196	1.14392	1.19106	1.2382	1.26739									4.43	5.47845	4.43	5.49811	4.43	5.5172	4.43	5.57447	4.43	5.6243	4.43	5.67589	4.43	5.66338
	0.232	1.01148	1.08043	1.1434	1.19074	1.23809	1.26669									4.44	5.479	4.44	5.4996	4.44	5.51832	4.44	5.57447	4.44	5.62456	4.44	5.67692	4.44	5.66408
	0.2325	1.01062	1.07933	1.1428	1.19017	1.23754	1.26617									4.45	5.47669	4.45	5.49959	4.45	5.51797	4.45	5.57311	4.45	5.62447	4.45	5.67613	4.45	5.66399
	0.233	1.0095	1.07845	1.14221	1.18938	1.23655	1.26582									4.46	5.47867	4.46	5.4996	4.46	5.51839	4.46	5.57475	4.46	5.62492	4.46	5.67687	4.46	5.66526
	0.2335	1.00845	1.07813	1.14129	1.18826	1.23524	1.26568									4.47	5.47823	4.47	5.4979	4.47	5.51702	4.47	5.57437	4.47	5.62496	4.47	5.67685	4.47	5.66431
	0.234	1.0076	1.07813	1.14044	1.18757	1.23469	1.26572									4.48	5.47921	4.48	5.50031	4.48	5.51882	4.48	5.57437	4.48	5.62476	4.48	5.67651	4.48	5.6641
	0.2345	1.00694	1.07791	1.13971	1.18643	1.23315	1.26595									4.49	5.48075	4.49	5.4968	4.49	5.51608	4.49	5.5739	4.49	5.62398	4.49	5.67624	4.49	5.66385
	0.235	1.00589	1.07791	1.13892	1.1856	1.23228	1.26633									4.5	5.48294	4.5	5.49954	4.5	5.51832	4.5	5.57466	4.5	5.62386	4.5	5.6755	4.5	5.66371
	0.2355	1.00477	1.07769	1.13794	1.18429	1.23063	1.26684									4.51	5.47944	4.51	5.49905	4.51	5.51776	4.51	5.5739	4.51	5.62453	4.51	5.6762	4.51	5.66387
	0.236	1.00437	1.07758	1.13662	1.18291	1.22921	1.26743									4.52	5.47856	4.52	5.498	4.52	5.51745	4.52	5.57578	4.52	5.62501	4.52	5.67729	4.52	5.66361
	0.2365	1.00365	1.07703	1.1353	1.18181	1.22833	1.26805									4.53	5.47527	4.53	5.49866	4.53	5.51747	4.53	5.5739	4.53	5.62368	4.53	5.67485	4.53	5.66249
	0.237	1.00339	1.07615	1.13412	1.18073	1.22734	1.26867									4.54	5.47724	4.54	5.49921	4.54	5.51825	4.54	5.57536	4.54	5.62404	4.54	5.67664	4.54	5.66426
	0.2375	1.00339	1.07527	1.133	1.1799	1.2268	1.26921									4.55	5.48097	4.55	5.49812	4.55	5.51726	4.55	5.57466	4.55	5.62454	4.55	5.67602	4.55	5.66245
	0.238	1.00332	1.07462	1.13202	1.17936	1.22669	1.26965									4.56	5.47911	4.56	5.49795	4.56	5.51729	4.56	5.57532	4.56	5.62435	4.56	5.67655	4.56	5.66333
	0.2385	1.00345	1.07407	1.13129	1.1791	1.22691	1.26995									4.57	5.47933	4.57	5.49943	4.57	5.51761	4.57	5.57216	4.57	5.62392	4.57	5.67471	4.57	5.66289
	0.239	1.00372	1.07429	1.13077	1.17938	1.228	1.27008									4.58	5.47593	4.58	5.49866	4.58	5.51742	4.58	5.57372	4.58	5.62407	4.58	5.6755	4.58	5.66418
	0.2395	1.00339	1.07538	1.13044	1.17971	1.22899	1.27005									4.59	5.4767	4.59	5.49795	4.59	5.51695	4.59	5.57395	4.59	5.62451	4.59	5.67609	4.59	5.66337
	0.24	1.0026	1.07681	1.1305	1.18029	1.23008	1.26988									4.6	5.47626	4.6	5.49861	4.6	5.51769	4.6	5.57494	4.6	5.62545	4.6	5.67688	4.6	5.6645
	0.2405	1.00161	1.07813	1.1309	1.18077	1.23063	1.26961									4.61	5.47659	4.61	5.49883	4.61	5.51756	4.61	5.57376	4.61	5.6234	4.61	5.67509	4.61	5.6625
	0.241	1.00023	1.07889	1.13109	1.18064	1.23019	1.26931									4.62	5.47779	4.62	5.49905	4.62	5.51771	4.62	5.57367	4.62	5.62435	4.62	5.67555	4.62	5.66273
	0.2415	0.99898	1.07955	1.13188	1.18038	1.22888	1.26902									4.63	5.48009	4.63	5.49751	4.63	5.5162	4.63	5.57226	4.63	5.62446	4.63	5.67533	4.63	5.66312
	0.242	0.99786	1.07922	1.13234	1.17984	1.22734	1.2688									4.64	5.47834	4.64	5.49992	4.64	5.51854	4.64	5.57442	4.64	5.62388	4.64	5.67589	4.64	5.66327
	0.2425	0.9976	1.07878	1.133	1.17941	1.22581	1.2687									4.65	5.47867	4.65	5.50025	4.65	5.51835	4.65	5.57264	4.65	5.62347	4.65	5.67503	4.65	5.66233
	0.243	0.9976	1.07747	1.13359	1.17893	1.22427	1.26872									4.66	5.47921	4.66	5.49778	4.66	5.51689	4.66	5.57423	4.66	5.62451	4.66	5.67603	4.66	5.66347
	0.2435	0.99786	1.07604	1.13399	1.17891	1.22384	1.26886									4.67	5.48229	4.67	5.49938	4.67	5.51779	4.67	5.57301	4.67	5.62392	4.67	5.67509	4.67	5.66265
	0.244	0.99826	1.07451	1.13432	1.17891	1.22351	1.26909									4.68	5.47834	4.68	5.49899	4.68	5.51756	4.68	5.57329	4.68	5.62355	4.68	5.67515	4.68	5.6622
	0.2445	0.99826	1.07308	1.13412	1.17882	1.22351	1.26936									4.69	5.47746	4.69	5.49921	4.69	5.51803	4.69	5.57451	4.69	5.62401	4.69	5.67554	4.69	5.66293
	0.245	0.9978	1.07177	1.13373	1.17867	1.22362	1.26962									4.7	5.4768	4.7	5.49784	4.7	5.51708	4.7	5.5748	4.7	5.62272	4.7	5.67477	4.7	5.6619
	0.2455	0.9972	1.071	1.13313	1.17849	1.22384	1.26984									4.71	5.47593	4.71	5.49822	4.71	5.51689	4.71	5.57292	4.71	5.62334	4.71	5.6751	4.71	5.66296
	0.246	0.99576	1.07045	1.13188	1.17775	1.22362	1.26997									4.72	5.47615	4.72	5.49757	4.72	5.51689	4.72	5.57484	4.72	5.62419	4.72	5.67596	4.72	5.66371
	0.2465	0.99516	1.06979	1.13142	1.17774	1.22405	1.27001									4.73	5.47571	4.73	5.49817	4.73	5.51683	4.73	5.57282	4.73	5.62346	4.73	5.67405	4.73	5.66127
	0.247	0.99516	1.06957	1.1309	1.17753	1.22416	1.26996									4.74	5.47439	4.74	5.49691	4.74	5.51624	4.74	5.57423	4.74	5.62162	4.74	5.67408	4.74	5.66205
	0.2475	0.9949	1.06957	1.13096	1.17789	1.22482	1.26984									4.75	5.4756	4.75	5.49833	4.75	5.5172	4.75	5.57381	4.75	5.62296	4.75	5.67482	4.75	5.66163
	0.248	0.9951	1.06935	1.13116	1.17832	1.22548	1.26969									4.76	5.47648	4.76	5.49812	4.76	5.51683	4.76	5.57296	4.76	5.62374	4.76	5.67525	4.76	5.66253
	0.2485	0.99536	1.0687	1.13162	1.17904	1.22647	1.26951									4.77	5.47505	4.77	5.49702	4.77	5.51606	4.77	5.5732	4.77	5.62374	4.77	5.67463	4.77	5.66225
	0.249	0.9951	1.06815	1.13208	1.1795	1.22691	1.26935									4.78	5.4756	4.78	5.49795	4.78	5.51657	4.78	5.57245	4.78	5.62233	4.78	5.67403	4.78	5.66112
	0.2495	0.99444	1.06771	1.13221	1.1795	1.2268	1.26921									4.79	5.4779	4.79	5.49905	4.79	5.51754	4.79	5.57301	4.79	5.62302	4.79	5.67411	4.79	5.66216
	0.25	0.99338	1.06771	1.13228	1.17965	1.22702	1.2691									4.8	5.47615	4.8	5.49839	4.8	5.51662	4.8	5.57132	4.8	5.62365	4.8	5.67429	4.8	5.66146
	0.2505	0.99201	1.06771	1.13221	1.17961	1.22701	1.269									4.81	5.47439	4.81	5.4974	4.81	5.51647	4.81	5.57367	4.81	5.62321	4.81	5.67422	4.81	5.6616
	0.251	0.99089	1.06804	1.13208	1.17955	1.22702	1.26892									4.82	5.4779	4.82	5.49861	4.82	5.51728	4.82	5.57329	4.82	5.62378	4.82	5.67502	4.82	5.662
	0.2515	0.9899	1.06848	1.13188	1.17929	1.22669	1.26884									4.83	5.47845	4.83	5.49664	4.83	5.51587	4.83	5.57357	4.83	5.62195	4.83	5.67397	4.83	5.66154
	0.252	0.98898	1.06815	1.13169	1.17891	1.22614	1.26876									4.84	5.4768	4.84	5.50036	4.84	5.51835	4.84	5.57231	4.84	5.62302	4.84	5.67458	4.84	5.66255
	0.2525	0.98865	1.06771	1.13129	1.17844	1.22559	1.26867									4.85	5.47615	4.85	5.49735	4.85	5.51621	4.85	5.57278	4.85	5.62313	4.85	5.67478	4.85	5.66122
	0.253	0.98813	1.06672	1.13116	1.17799	1.22482	1.26859									4.86	5.47669	4.86	5.49987	4.86	5.51775	4.86	5.57141	4.86	5.62363	4.86	5.67432	4.86	5.66245
	0.2535	0.98786	1.06563	1.13077	1.1778	1.22482	1.26851									4.87	5.47571	4.87	5.49625	4.87	5.51526	4.87	5.57231	4.87	5.6221	4.87	5.67382	4.87	5.66094
	0.254	0.98773	1.06453	1.1305	1.17772	1.22493	1.26842									4.88	5.47713	4.88	5.49844	4.88	5.51722	4.88	5.57357	4.88	5.62242	4.88	5.67395	4.88	5.66103
	0.2545	0.98767	1.06354	1.12998	1.17762	1.22526	1.26831									4.89	5.47823	4.89	5.49822	4.89	5.51676	4.89	5.5724	4.89	5.62261	4.89	5.67372	4.89	5.66083
	0.255	0.98753	1.06223	1.12892	1.17742	1.22592	1.26818									4.9	5.47461	4.9	5.49845	4.9	5.5173	4.9	5.57386	4.9	5.6224	4.9	5.67408	4.9	5.66183
	0.2555	0.9874	1.06102	1.128	1.17745	1.22691	1.26801									4.91	5.47648	4.91	5.49647	4.91	5.51537	4.91	5.57207	4.91	5.62209	4.91	5.67328	4.91	5.65933
	0.256	0.98733	1.0596	1.12761	1.17748	1.22734	1.2678									4.92	5.47812	4.92	5.49949	4.92	5.51758	4.92	5.57184	4.92	5.62186	4.92	5.67323	4.92	5.65965
	0.2565	0.9872	1.05839	1.12662	1.17698	1.22734	1.26757									4.93	5.47538	4.93	5.49663	4.93	5.51522	4.93	5.57099	4.93	5.62217	4.93	5.67283	4.93	5.66131
	0.257	0.98641	1.05784	1.12603	1.17625	1.22647	1.26735									4.94	5.47571	4.94	5.49998	4.94	5.51764	4.94	5.57061	4.94	5.62284	4.94	5.67388	4.94	5.6612
	0.2575	0.98582	1.05762	1.12517	1.17533	1.22548	1.26717									4.95	5.47637	4.95	5.49685	4.95	5.51599	4.95	5.57339	4.95	5.62156	4.95	5.67331	4.95	5.66123
	0.258	0.98477	1.05817	1.12438	1.1746	1.22482	1.26709									4.96	5.4756	4.96	5.49707	4.96	5.51577	4.96	5.57188	4.96	5.62313	4.96	5.67388	4.96	5.66052
	0.2585	0.98378	1.05916	1.1234	1.17367	1.22394	1.26712									4.97	5.47428	4.97	5.49883	4.97	5.51704	4.97	5.57169	4.97	5.62156	4.97	5.67275	4.97	5.66071
	0.259	0.98273	1.06047	1.12241	1.17279	1.22318	1.26729									4.98	5.47549	4.98	5.49768	4.98	5.51605	4.98	5.57118	4.98	5.62154	4.98	5.67349	4.98	5.66034
	0.2595	0.98233	1.06278	1.12202	1.17227	1.22252	1.26759									4.99	5.47428	4.99	5.49696	4.99	5.51565	4.99	5.57174	4.99	5.62238	4.99	5.67379	4.99	5.66052
	0.26	0.98174	1.06475	1.12155	1.17187	1.22219	1.26801									5	5.47603	5	5.498	5	5.51686	5	5.57343	5	5.6227	5	5.6743	5	5.66182
	0.2605	0.98141	1.06672	1.12175	1.17181	1.22186	1.26848									5.01	5.47703	5.01	5.49653	5.01	5.51499	5.01	5.57038	5.01	5.62102	5.01	5.67255	5.01	5.65996
	0.261	0.98062	1.06815	1.12175	1.17148	1.2212	1.26897									5.02	5.47516	5.02	5.49801	5.02	5.51654	5.02	5.57212	5.02	5.62273	5.02	5.6742	5.02	5.66125
	0.2615	0.98023	1.06913	1.12202	1.1714	1.22077	1.26941									5.03	5.47604	5.03	5.49795	5.03	5.51632	5.03	5.57141	5.03	5.62144	5.03	5.67258	5.03	5.65911
	0.262	0.9801	1.06968	1.12228	1.17092	1.21956	1.26973									5.04	5.4767	5.04	5.49899	5.04	5.51698	5.04	5.57094	5.04	5.62125	5.04	5.67296	5.04	5.66022
	0.2625	0.98023	1.06968	1.12241	1.17016	1.21791	1.26989									5.05	5.47637	5.05	5.49735	5.05	5.51522	5.05	5.56883	5.05	5.62095	5.05	5.67215	5.05	5.66
	0.263	0.98036	1.06902	1.12234	1.16952	1.21671	1.26986									5.06	5.47878	5.06	5.49674	5.06	5.51547	5.06	5.57165	5.06	5.62189	5.06	5.67305	5.06	5.65991
	0.2635	0.98056	1.06837	1.12202	1.16887	1.21572	1.26963									5.07	5.47549	5.07	5.49899	5.07	5.51651	5.07	5.56906	5.07	5.62113	5.07	5.67196	5.07	5.65956
	0.264	0.98049	1.06771	1.12162	1.16862	1.21561	1.26921									5.08	5.47834	5.08	5.49899	5.08	5.51732	5.08	5.57231	5.08	5.62165	5.08	5.67366	5.08	5.6608
	0.2645	0.9801	1.06705	1.12083	1.16833	1.21583	1.26861									5.09	5.47439	5.09	5.49943	5.09	5.51722	5.09	5.57061	5.09	5.62116	5.09	5.67248	5.09	5.65945
	0.265	0.97944	1.06606	1.12044	1.16863	1.21682	1.26788									5.1	5.47505	5.1	5.49877	5.1	5.51674	5.1	5.57066	5.1	5.62177	5.1	5.67296	5.1	5.65991
	0.2655	0.97832	1.06519	1.11984	1.16893	1.21802	1.26704									5.11	5.47648	5.11	5.4951	5.11	5.51407	5.11	5.57099	5.11	5.62122	5.11	5.67204	5.11	5.65928
	0.266	0.97727	1.0642	1.11906	1.16893	1.21879	1.26616									5.12	5.4756	5.12	5.4991	5.12	5.51689	5.12	5.57024	5.12	5.62236	5.12	5.67292	5.12	5.65954
	0.2665	0.97628	1.06288	1.1182	1.16866	1.21912	1.26525									5.13	5.4756	5.13	5.49746	5.13	5.51614	5.13	5.57216	5.13	5.62145	5.13	5.67286	5.13	5.66038
	0.267	0.97543	1.06102	1.11721	1.16839	1.21956	1.26436									5.14	5.47659	5.14	5.49757	5.14	5.51623	5.14	5.57221	5.14	5.62112	5.14	5.6727	5.14	5.66034
	0.2675	0.9751	1.05927	1.11577	1.16767	1.21956	1.2635									5.15	5.47724	5.15	5.49735	5.15	5.51572	5.15	5.57085	5.15	5.62068	5.15	5.67218	5.15	5.65931
	0.268	0.97536	1.05762	1.11432	1.167	1.21967	1.26271									5.16	5.47746	5.16	5.49778	5.16	5.51639	5.16	5.57221	5.16	5.62142	5.16	5.67271	5.16	5.66127
	0.2685	0.97595	1.05598	1.11287	1.16627	1.21967	1.262									5.17	5.47483	5.17	5.49735	5.17	5.51562	5.17	5.57043	5.17	5.62022	5.17	5.67167	5.17	5.65911
	0.269	0.97661	1.05455	1.11162	1.16559	1.21956	1.26139									5.18	5.47472	5.18	5.49724	5.18	5.51542	5.18	5.56996	5.18	5.62072	5.18	5.67172	5.18	5.6587
	0.2695	0.97707	1.05335	1.11031	1.1646	1.2189	1.26089									5.19	5.47483	5.19	5.49746	5.19	5.51601	5.19	5.57165	5.19	5.62066	5.19	5.67232	5.19	5.6588
	0.27	0.97681	1.05203	1.10925	1.16386	1.21846	1.26051									5.2	5.47692	5.2	5.49883	5.2	5.51708	5.2	5.57184	5.2	5.62042	5.2	5.67234	5.2	5.65951
	0.2705	0.97635	1.05039	1.10873	1.16359	1.21846	1.26029									5.21	5.47724	5.21	5.49701	5.21	5.51554	5.21	5.57113	5.21	5.62098	5.21	5.67212	5.21	5.66095
	0.271	0.97582	1.04885	1.1086	1.16392	1.21923	1.26023									5.22	5.47275	5.22	5.49526	5.22	5.51433	5.22	5.57155	5.22	5.62071	5.22	5.67193	5.22	5.66024
	0.2715	0.97497	1.04721	1.10853	1.16438	1.22022	1.26032									5.23	5.4768	5.23	5.49839	5.23	5.51659	5.23	5.57118	5.23	5.62002	5.23	5.67126	5.23	5.65909
	0.272	0.97411	1.046	1.1086	1.16528	1.22197	1.26057									5.24	5.47308	5.24	5.49778	5.24	5.51616	5.24	5.57132	5.24	5.62124	5.24	5.67257	5.24	5.66007
	0.2725	0.97286	1.04425	1.10846	1.16566	1.22285	1.26093									5.25	5.47702	5.25	5.49417	5.25	5.51345	5.25	5.57127	5.25	5.61975	5.25	5.6721	5.25	5.65958
	0.273	0.97174	1.0426	1.10873	1.16618	1.22362	1.26138									5.26	5.47461	5.26	5.49789	5.26	5.51639	5.26	5.57188	5.26	5.62028	5.26	5.67198	5.26	5.65951
	0.2735	0.97069	1.0415	1.10899	1.16652	1.22405	1.26184									5.27	5.47746	5.27	5.49691	5.27	5.51523	5.27	5.57019	5.27	5.62072	5.27	5.67171	5.27	5.6594
	0.274	0.9699	1.04107	1.10965	1.16685	1.22405	1.26227									5.28	5.47757	5.28	5.49631	5.28	5.51491	5.28	5.57071	5.28	5.62048	5.28	5.67184	5.28	5.66033
	0.2745	0.96944	1.04063	1.11057	1.1671	1.22362	1.26263									5.29	5.47483	5.29	5.49855	5.29	5.51661	5.29	5.5708	5.29	5.62077	5.29	5.67166	5.29	5.6596
	0.275	0.96957	1.04096	1.11116	1.16706	1.22296	1.26289									5.3	5.47505	5.3	5.49559	5.3	5.51415	5.3	5.56982	5.3	5.62026	5.3	5.67172	5.3	5.65839
	0.2755	0.96944	1.04139	1.11149	1.16673	1.22197	1.26305									5.31	5.47736	5.31	5.49642	5.31	5.51508	5.31	5.57108	5.31	5.62041	5.31	5.67106	5.31	5.65873
	0.276	0.96951	1.04205	1.11136	1.16617	1.22098	1.26313									5.32	5.4756	5.32	5.49757	5.32	5.51591	5.32	5.57094	5.32	5.61914	5.32	5.6706	5.32	5.65751
	0.2765	0.96937	1.0426	1.11063	1.16537	1.22011	1.26319									5.33	5.47779	5.33	5.49806	5.33	5.51558	5.33	5.56812	5.33	5.6207	5.33	5.67114	5.33	5.65834
	0.277	0.96957	1.04238	1.10958	1.16446	1.21934	1.26327									5.34	5.47319	5.34	5.49598	5.34	5.51488	5.34	5.57156	5.34	5.62087	5.34	5.67222	5.34	5.65979
	0.2775	0.97023	1.0426	1.10853	1.16361	1.21868	1.26341									5.35	5.47735	5.35	5.49729	5.35	5.51563	5.35	5.57066	5.35	5.61968	5.35	5.67106	5.35	5.65836
	0.278	0.97089	1.04282	1.10741	1.16271	1.21802	1.26363									5.36	5.47461	5.36	5.49597	5.36	5.51477	5.36	5.57118	5.36	5.61994	5.36	5.67106	5.36	5.65818
	0.2785	0.97174	1.04293	1.10662	1.16178	1.21693	1.26391									5.37	5.47516	5.37	5.49702	5.37	5.51491	5.37	5.56859	5.37	5.61951	5.37	5.67041	5.37	5.65759
	0.279	0.97273	1.04271	1.10642	1.16096	1.2155	1.26422									5.38	5.47648	5.38	5.49614	5.38	5.51489	5.38	5.57113	5.38	5.62011	5.38	5.67153	5.38	5.65926
	0.2795	0.97339	1.04249	1.10656	1.16005	1.21353	1.26451									5.39	5.47483	5.39	5.49537	5.39	5.51389	5.39	5.56944	5.39	5.62022	5.39	5.67127	5.39	5.659
	0.28	0.97372	1.04227	1.10669	1.15923	1.21177	1.26472									5.4	5.47417	5.4	5.49609	5.4	5.51484	5.4	5.57108	5.4	5.62001	5.4	5.67138	5.4	5.65864
	0.2805	0.97372	1.04205	1.10688	1.15867	1.21046	1.26478									5.41	5.47308	5.41	5.49592	5.41	5.51473	5.41	5.57118	5.41	5.62003	5.41	5.67141	5.41	5.6592
	0.281	0.97319	1.04172	1.10708	1.15822	1.20936	1.26466									5.42	5.47505	5.42	5.49729	5.42	5.51596	5.42	5.57197	5.42	5.61907	5.42	5.6711	5.42	5.65821
	0.2815	0.97194	1.04139	1.10748	1.15809	1.2087	1.26435									5.43	5.48064	5.43	5.49757	5.43	5.51561	5.43	5.56972	5.43	5.61926	5.43	5.6706	5.43	5.65786
	0.282	0.9699	1.04085	1.10794	1.15805	1.20816	1.26386									5.44	5.4745	5.44	5.49625	5.44	5.5153	5.44	5.57245	5.44	5.61945	5.44	5.6709	5.44	5.6586
	0.2825	0.9678	1.04063	1.1086	1.15838	1.20816	1.26321									5.45	5.47516	5.45	5.49817	5.45	5.51674	5.45	5.57245	5.45	5.61942	5.45	5.67146	5.45	5.65848
	0.283	0.96556	1.03997	1.10892	1.15908	1.20925	1.26246									5.46	5.47571	5.46	5.49718	5.46	5.51544	5.46	5.57024	5.46	5.62015	5.46	5.67139	5.46	5.6585
	0.2835	0.96332	1.03898	1.10919	1.15971	1.21024	1.26164									5.47	5.4756	5.47	5.49625	5.47	5.51476	5.47	5.57028	5.47	5.61855	5.47	5.67025	5.47	5.65787
	0.284	0.96128	1.03811	1.10938	1.16091	1.21243	1.26081									5.48	5.47319	5.48	5.49767	5.48	5.51585	5.48	5.57038	5.48	5.62014	5.48	5.67139	5.48	5.65915
	0.2845	0.95964	1.038	1.10912	1.16176	1.21441	1.26001									5.49	5.47439	5.49	5.49834	5.49	5.5162	5.49	5.56977	5.49	5.61856	5.49	5.66999	5.49	5.65752
	0.285	0.95806	1.03767	1.10866	1.16241	1.21616	1.25928									5.5	5.47286	5.5	5.49839	5.5	5.51644	5.5	5.57061	5.5	5.61959	5.5	5.67085	5.5	5.65841
	0.2855	0.95681	1.038	1.10794	1.16281	1.21769	1.25865									5.51	5.47527	5.51	5.49685	5.51	5.51466	5.51	5.56808	5.51	5.61825	5.51	5.6691	5.51	5.65645
	0.286	0.95576	1.03789	1.10688	1.16262	1.21835	1.25814									5.52	5.47154	5.52	5.49757	5.52	5.51594	5.52	5.57104	5.52	5.61869	5.52	5.67045	5.52	5.65672
	0.2865	0.95451	1.038	1.1055	1.16203	1.21857	1.25775									5.53	5.47264	5.53	5.49718	5.53	5.51539	5.53	5.57	5.53	5.61844	5.53	5.6699	5.53	5.65733
	0.287	0.95378	1.03811	1.10386	1.16105	1.21824	1.25748									5.54	5.47692	5.54	5.49844	5.54	5.51604	5.54	5.56883	5.54	5.61985	5.54	5.67059	5.54	5.65776
	0.2875	0.95326	1.03843	1.10248	1.15976	1.21704	1.25732									5.55	5.47626	5.55	5.4974	5.55	5.51543	5.55	5.56953	5.55	5.61945	5.55	5.67022	5.55	5.65813
	0.288	0.95293	1.03811	1.10162	1.15867	1.21572	1.25726									5.56	5.47242	5.56	5.49894	5.56	5.51666	5.56	5.56982	5.56	5.6191	5.56	5.67056	5.56	5.65761
	0.2885	0.95253	1.03745	1.10103	1.15755	1.21408	1.25729									5.57	5.47439	5.57	5.49866	5.57	5.51612	5.57	5.5685	5.57	5.61871	5.57	5.67015	5.57	5.65712
	0.289	0.95234	1.03624	1.10096	1.15703	1.21309	1.25738									5.58	5.4733	5.58	5.49822	5.58	5.51626	5.58	5.57038	5.58	5.6189	5.58	5.67022	5.58	5.65775
	0.2895	0.95227	1.03482	1.10142	1.15687	1.21232	1.25752									5.59	5.47385	5.59	5.49789	5.59	5.51517	5.59	5.567	5.59	5.61884	5.59	5.66889	5.59	5.65668
	0.29	0.95253	1.0335	1.10202	1.15706	1.2121	1.25769									5.6	5.47538	5.6	5.50003	5.6	5.51744	5.6	5.56967	5.6	5.61893	5.6	5.67011	5.6	5.65766
	0.2905	0.95286	1.03186	1.10235	1.15739	1.21243	1.25787									5.61	5.47439	5.61	5.49735	5.61	5.51509	5.61	5.56831	5.61	5.61905	5.61	5.66966	5.61	5.65794
	0.291	0.95319	1.0301	1.10254	1.15743	1.21232	1.25805									5.62	5.47319	5.62	5.49932	5.62	5.51692	5.62	5.56972	5.62	5.61908	5.62	5.66967	5.62	5.65673
	0.2915	0.95372	1.02868	1.10287	1.15787	1.21287	1.25818									5.63	5.47395	5.63	5.49778	5.63	5.51513	5.63	5.56718	5.63	5.61808	5.63	5.66817	5.63	5.65676
	0.292	0.95471	1.02736	1.10281	1.15795	1.21309	1.25826									5.64	5.47582	5.64	5.49745	5.64	5.51481	5.64	5.5669	5.64	5.61862	5.64	5.66877	5.64	5.6559
	0.2925	0.95563	1.0267	1.10274	1.15786	1.21298	1.25825									5.65	5.47527	5.65	5.49598	5.65	5.51343	5.65	5.56577	5.65	5.61944	5.65	5.66934	5.65	5.65581
	0.293	0.95674	1.0267	1.10267	1.15766	1.21265	1.25814									5.66	5.47395	5.66	5.49707	5.66	5.51523	5.66	5.56972	5.66	5.61915	5.66	5.67015	5.66	5.65792
	0.2935	0.95753	1.02703	1.10267	1.15728	1.21188	1.25792									5.67	5.4745	5.67	5.49597	5.67	5.51383	5.67	5.56742	5.67	5.61915	5.67	5.66948	5.67	5.65651
	0.294	0.95793	1.02692	1.103	1.15712	1.21123	1.25758									5.68	5.47724	5.68	5.498	5.68	5.51582	5.68	5.5693	5.68	5.6183	5.68	5.66957	5.68	5.65677
	0.2945	0.95819	1.02703	1.1032	1.15678	1.21035	1.25714									5.69	5.47154	5.69	5.49625	5.69	5.51412	5.69	5.56775	5.69	5.61894	5.69	5.66924	5.69	5.65616
	0.295	0.9578	1.0267	1.10353	1.15656	1.20958	1.25663									5.7	5.47329	5.7	5.49784	5.7	5.51596	5.7	5.57033	5.7	5.61909	5.7	5.67055	5.7	5.65778
	0.2955	0.95747	1.02572	1.10333	1.15607	1.20881	1.25607									5.71	5.47439	5.71	5.49746	5.71	5.51476	5.71	5.56667	5.71	5.61852	5.71	5.66935	5.71	5.65682
	0.296	0.95642	1.02517	1.10287	1.15557	1.20827	1.2555									5.72	5.47088	5.72	5.49812	5.72	5.51593	5.72	5.56935	5.72	5.61777	5.72	5.66907	5.72	5.65613
	0.2965	0.9551	1.0244	1.10254	1.15508	1.20761	1.25495									5.73	5.47845	5.73	5.49713	5.73	5.51462	5.73	5.56709	5.73	5.61812	5.73	5.66896	5.73	5.65647
	0.297	0.95339	1.02319	1.10169	1.15449	1.20728	1.25442									5.74	5.4722	5.74	5.49702	5.74	5.51444	5.74	5.56671	5.74	5.61758	5.74	5.6681	5.74	5.6557
	0.2975	0.95155	1.0221	1.10096	1.15362	1.20629	1.25393									5.75	5.47483	5.75	5.49812	5.75	5.5159	5.75	5.56925	5.75	5.61789	5.75	5.66912	5.75	5.65665
	0.298	0.94977	1.02133	1.10037	1.15306	1.20574	1.25346									5.76	5.47286	5.76	5.49839	5.76	5.51583	5.76	5.56817	5.76	5.61887	5.76	5.66946	5.76	5.65716
	0.2985	0.94806	1.02089	1.09978	1.15249	1.2052	1.25302									5.77	5.47582	5.77	5.49757	5.77	5.51515	5.77	5.56789	5.77	5.61885	5.77	5.66882	5.77	5.65543
	0.299	0.94694	1.021	1.09958	1.15228	1.20498	1.25259									5.78	5.47055	5.78	5.49696	5.78	5.51493	5.78	5.56883	5.78	5.61816	5.78	5.66909	5.78	5.65599
	0.2995	0.94609	1.02067	1.09925	1.15217	1.20509	1.25217									5.79	5.47626	5.79	5.49735	5.79	5.51534	5.79	5.5693	5.79	5.61796	5.79	5.66927	5.79	5.65628
	0.3	0.94523	1.02067	1.09971	1.1524	1.20509	1.25177									5.8	5.47395	5.8	5.49784	5.8	5.51558	5.8	5.56878	5.8	5.6179	5.8	5.6694	5.8	5.65751
	0.3005	0.94484	1.02056	1.10024	1.15272	1.2052	1.25139									5.81	5.47417	5.81	5.4968	5.81	5.51471	5.81	5.56845	5.81	5.61729	5.81	5.66816	5.81	5.6555
	0.301	0.94431	1.02089	1.10064	1.15308	1.20552	1.25105									5.82	5.47406	5.82	5.4968	5.82	5.51489	5.82	5.56916	5.82	5.61709	5.82	5.66879	5.82	5.65604
	0.3015	0.94425	1.02133	1.1007	1.15328	1.20585	1.25076									5.83	5.47505	5.83	5.49949	5.83	5.51658	5.83	5.56784	5.83	5.61811	5.83	5.66905	5.83	5.65758
	0.302	0.94425	1.02243	1.10077	1.15364	1.20651	1.25053									5.84	5.47264	5.84	5.49708	5.84	5.51503	5.84	5.56888	5.84	5.61787	5.84	5.66924	5.84	5.65596
	0.3025	0.94471	1.02363	1.10057	1.15371	1.20684	1.25038									5.85	5.47374	5.85	5.4974	5.85	5.51523	5.85	5.56873	5.85	5.61842	5.85	5.66924	5.85	5.65696
	0.303	0.94471	1.02506	1.09998	1.15341	1.20684	1.25031									5.86	5.47187	5.86	5.49691	5.86	5.51492	5.86	5.56897	5.86	5.6182	5.86	5.66863	5.86	5.65601
	0.3035	0.94484	1.0267	1.09925	1.15299	1.20673	1.25034									5.87	5.47352	5.87	5.49806	5.87	5.51605	5.87	5.57	5.87	5.61829	5.87	5.66925	5.87	5.6574
	0.304	0.94477	1.02791	1.09814	1.15216	1.20618	1.25048									5.88	5.47615	5.88	5.49729	5.88	5.5152	5.88	5.56892	5.88	5.61742	5.88	5.66836	5.88	5.65638
	0.3045	0.94431	1.02857	1.09721	1.15131	1.20542	1.25074									5.89	5.47549	5.89	5.49608	5.89	5.51447	5.89	5.56963	5.89	5.61757	5.89	5.66896	5.89	5.6555
	0.305	0.94372	1.02857	1.09603	1.1505	1.20498	1.25112									5.9	5.4733	5.9	5.49614	5.9	5.51469	5.9	5.57033	5.9	5.61814	5.9	5.66915	5.9	5.65603
	0.3055	0.94332	1.02846	1.09524	1.14989	1.20454	1.2516									5.91	5.4722	5.91	5.49817	5.91	5.51586	5.91	5.56892	5.91	5.6168	5.91	5.66864	5.91	5.65569
	0.306	0.943	1.02769	1.09419	1.1492	1.20421	1.25213									5.92	5.4734	5.92	5.49702	5.92	5.51518	5.92	5.56967	5.92	5.61846	5.92	5.66898	5.92	5.65591
	0.3065	0.94313	1.02681	1.09379	1.14917	1.20454	1.25269									5.93	5.47242	5.93	5.49664	5.93	5.51446	5.93	5.56794	5.93	5.61595	5.93	5.6676	5.93	5.65499
	0.307	0.94339	1.02604	1.09386	1.14986	1.20585	1.2532									5.94	5.47231	5.94	5.49773	5.94	5.5154	5.94	5.56841	5.94	5.61818	5.94	5.66959	5.94	5.65808
	0.3075	0.94385	1.02572	1.09452	1.15074	1.20695	1.25362									5.95	5.47582	5.95	5.49581	5.95	5.51375	5.95	5.56756	5.95	5.61611	5.95	5.66776	5.95	5.65483
	0.308	0.94418	1.02484	1.09544	1.15202	1.20859	1.25391									5.96	5.47275	5.96	5.5002	5.96	5.51716	5.96	5.56803	5.96	5.61699	5.96	5.66818	5.96	5.65613
	0.3085	0.94411	1.02418	1.09616	1.15293	1.20969	1.25404									5.97	5.47494	5.97	5.49685	5.97	5.51476	5.97	5.5685	5.97	5.61812	5.97	5.66884	5.97	5.65613
	0.309	0.94346	1.0233	1.09656	1.15379	1.21101	1.254									5.98	5.47077	5.98	5.49543	5.98	5.51339	5.98	5.56728	5.98	5.61705	5.98	5.66805	5.98	5.65555
	0.3095	0.94247	1.02188	1.09656	1.15422	1.21188	1.25378									5.99	5.47308	5.99	5.49669	5.99	5.51468	5.99	5.56864	5.99	5.6174	5.99	5.66856	5.99	5.65581
	0.31	0.94142	1.02067	1.09577	1.15415	1.21254	1.25341									6	5.47549	6	5.49768	6	5.51547	6	5.56883	6	5.61788	6	5.66853	6	5.65578
	0.3105	0.94017	1.01936	1.09478	1.15372	1.21265	1.2529									6.01	5.47352	6.01	5.49669	6.01	5.5144	6.01	5.56751	6.01	5.61651	6.01	5.66752	6.01	5.65554
	0.311	0.93931	1.01826	1.09327	1.15285	1.21243	1.25227									6.02	5.47231	6.02	5.49877	6.02	5.51619	6.02	5.56845	6.02	5.61712	6.02	5.66834	6.02	5.65602
	0.3115	0.93885	1.01793	1.09208	1.15171	1.21134	1.25155									6.03	5.47253	6.03	5.49801	6.03	5.51549	6.03	5.56794	6.03	5.6172	6.03	5.66814	6.03	5.65659
	0.312	0.93859	1.01815	1.09083	1.15048	1.21013	1.25078									6.04	5.47428	6.04	5.49515	6.04	5.51345	6.04	5.56836	6.04	5.61726	6.04	5.66884	6.04	5.65699
	0.3125	0.93885	1.01892	1.09004	1.14915	1.20827	1.24999									6.05	5.47362	6.05	5.49789	6.05	5.51548	6.05	5.56826	6.05	5.61763	6.05	5.66853	6.05	5.65624
	0.313	0.93931	1.02023	1.08991	1.14816	1.2064	1.24922									6.06	5.47308	6.06	5.49647	6.06	5.5142	6.06	5.56737	6.06	5.61719	6.06	5.66827	6.06	5.65558
	0.3135	0.93944	1.02166	1.08978	1.14722	1.20465	1.24853									6.07	5.47187	6.07	5.49685	6.07	5.51441	6.07	5.56709	6.07	5.61786	6.07	5.66839	6.07	5.6559
	0.314	0.93984	1.0233	1.08991	1.14668	1.20344	1.24794									6.08	5.47231	6.08	5.49817	6.08	5.51558	6.08	5.56779	6.08	5.61748	6.08	5.66838	6.08	5.65551
	0.3145	0.9401	1.02462	1.08978	1.14617	1.20256	1.24747									6.09	5.47439	6.09	5.49718	6.09	5.51472	6.09	5.56733	6.09	5.61638	6.09	5.66743	6.09	5.65486
	0.315	0.94036	1.02528	1.08991	1.14558	1.20125	1.24712									6.1	5.47165	6.1	5.49674	6.1	5.51449	6.1	5.56775	6.1	5.61663	6.1	5.66786	6.1	5.65495
	0.3155	0.9403	1.0255	1.08952	1.14478	1.20004	1.24687									6.11	5.47264	6.11	5.49625	6.11	5.51366	6.11	5.56587	6.11	5.6165	6.11	5.66633	6.11	5.65436
	0.316	0.94043	1.02462	1.08912	1.14387	1.19862	1.24668									6.12	5.4745	6.12	5.49751	6.12	5.51488	6.12	5.56699	6.12	5.61707	6.12	5.66744	6.12	5.65559
	0.3165	0.94036	1.02352	1.08866	1.14298	1.1973	1.2465									6.13	5.47121	6.13	5.49773	6.13	5.5147	6.13	5.56563	6.13	5.61642	6.13	5.66669	6.13	5.6548
	0.317	0.9399	1.02199	1.088	1.14221	1.19642	1.24628									6.14	5.47187	6.14	5.49718	6.14	5.51467	6.14	5.56714	6.14	5.61678	6.14	5.66729	6.14	5.65434
	0.3175	0.93878	1.02023	1.08715	1.14168	1.19621	1.24599									6.15	5.47395	6.15	5.49817	6.15	5.51547	6.15	5.56737	6.15	5.61667	6.15	5.66717	6.15	5.65383
	0.318	0.9376	1.01892	1.08656	1.14122	1.19588	1.24563									6.16	5.47406	6.16	5.49751	6.16	5.51519	6.16	5.56822	6.16	5.61696	6.16	5.66786	6.16	5.65549
	0.3185	0.93602	1.01716	1.0861	1.14115	1.19621	1.24524									6.17	5.47165	6.17	5.49499	6.17	5.51301	6.17	5.56709	6.17	5.6174	6.17	5.66726	6.17	5.65512
	0.319	0.93444	1.01508	1.0855	1.14118	1.19686	1.24486									6.18	5.47286	6.18	5.49548	6.18	5.51345	6.18	5.56737	6.18	5.61606	6.18	5.6666	6.18	5.65469
	0.3195	0.93286	1.01289	1.08478	1.1411	1.19741	1.24457									6.19	5.47329	6.19	5.49406	6.19	5.51238	6.19	5.56732	6.19	5.61698	6.19	5.6672	6.19	5.65515
	0.32	0.93135	1.01102	1.08412	1.14054	1.19697	1.24443									6.2	5.47209	6.2	5.49696	6.2	5.51455	6.2	5.56732	6.2	5.61724	6.2	5.66755	6.2	5.65541
	0.3205	0.93049	1.00927	1.08366	1.1402	1.19675	1.24449									6.21	5.47647	6.21	5.49554	6.21	5.51296	6.21	5.56521	6.21	5.61551	6.21	5.66579	6.21	5.65407
	0.321	0.92964	1.0085	1.08353	1.13976	1.19599	1.24477									6.22	5.47111	6.22	5.49724	6.22	5.51442	6.22	5.56596	6.22	5.61637	6.22	5.6666	6.22	5.65461
	0.3215	0.92931	1.00806	1.0834	1.1392	1.195	1.24524									6.23	5.4756	6.23	5.49521	6.23	5.51262	6.23	5.56483	6.23	5.61559	6.23	5.66578	6.23	5.65229
	0.322	0.92905	1.00806	1.08314	1.13857	1.19401	1.24587									6.24	5.47384	6.24	5.49674	6.24	5.51415	6.24	5.56638	6.24	5.61583	6.24	5.66615	6.24	5.65394
	0.3225	0.92918	1.00817	1.0836	1.13837	1.19314	1.24659									6.25	5.47472	6.25	5.49609	6.25	5.51378	6.25	5.56686	6.25	5.61647	6.25	5.6668	6.25	5.65565
	0.323	0.92944	1.00806	1.08386	1.13823	1.19259	1.24735									6.26	5.47143	6.26	5.4957	6.26	5.51368	6.26	5.56761	6.26	5.61607	6.26	5.6668	6.26	5.65414
	0.3235	0.9299	1.00773	1.08432	1.13829	1.19226	1.24809									6.27	5.4711	6.27	5.49538	6.27	5.51324	6.27	5.56681	6.27	5.61632	6.27	5.66691	6.27	5.65362
	0.324	0.93036	1.00686	1.08491	1.13881	1.1927	1.24876									6.28	5.47582	6.28	5.49444	6.28	5.51285	6.28	5.56808	6.28	5.61739	6.28	5.66769	6.28	5.65618
	0.3245	0.93076	1.0062	1.08491	1.13903	1.19314	1.24933									6.29	5.47286	6.29	5.49543	6.29	5.51326	6.29	5.56676	6.29	5.61585	6.29	5.66628	6.29	5.65258
	0.325	0.93096	1.00565	1.08485	1.13938	1.1939	1.24977									6.3	5.4722	6.3	5.49515	6.3	5.51323	6.3	5.56747	6.3	5.61559	6.3	5.66684	6.3	5.65446
	0.3255	0.93096	1.00521	1.08478	1.13956	1.19434	1.25006									6.31	5.47505	6.31	5.49488	6.31	5.51283	6.31	5.56667	6.31	5.61602	6.31	5.66651	6.31	5.65367
	0.326	0.93069	1.00521	1.08445	1.13945	1.19445	1.25021									6.32	5.47439	6.32	5.49554	6.32	5.51355	6.32	5.56756	6.32	5.61617	6.32	5.66668	6.32	5.65368
	0.3265	0.9299	1.00554	1.08373	1.13909	1.19445	1.25023									6.33	5.47099	6.33	5.49543	6.33	5.51347	6.33	5.56761	6.33	5.61468	6.33	5.66546	6.33	5.65287
	0.327	0.92905	1.00598	1.08333	1.139	1.19467	1.25015									6.34	5.47132	6.34	5.49641	6.34	5.51396	6.34	5.56662	6.34	5.61595	6.34	5.66674	6.34	5.65376
	0.3275	0.92806	1.00708	1.08287	1.13855	1.19423	1.25									6.35	5.47143	6.35	5.49483	6.35	5.51278	6.35	5.56662	6.35	5.61531	6.35	5.66543	6.35	5.65257
	0.328	0.92694	1.00795	1.08314	1.13885	1.19456	1.24983									6.36	5.47253	6.36	5.49423	6.36	5.51223	6.36	5.56624	6.36	5.61569	6.36	5.66619	6.36	5.65367
	0.3285	0.92563	1.00949	1.08287	1.13883	1.19478	1.24971									6.37	5.47275	6.37	5.49526	6.37	5.51297	6.37	5.5661	6.37	5.6158	6.37	5.66604	6.37	5.65257
	0.329	0.92425	1.01069	1.08327	1.13924	1.19522	1.24968									6.38	5.47472	6.38	5.49587	6.38	5.51332	6.38	5.56568	6.38	5.61482	6.38	5.66564	6.38	5.65262
	0.3295	0.923	1.01146	1.08274	1.13925	1.19577	1.24975									6.39	5.47253	6.39	5.49647	6.39	5.51394	6.39	5.56634	6.39	5.61629	6.39	5.66621	6.39	5.65397
	0.33	0.92194	1.01212	1.083	1.13965	1.19631	1.24994									6.4	5.47154	6.4	5.49603	6.4	5.51401	6.4	5.56794	6.4	5.616	6.4	5.66691	6.4	5.654
	0.3305	0.92122	1.01278	1.08327	1.14023	1.19719	1.25024									6.41	5.47351	6.41	5.49647	6.41	5.51434	6.41	5.56794	6.41	5.61517	6.41	5.66597	6.41	5.65281
	0.331	0.92129	1.01344	1.08346	1.14066	1.19785	1.2506									6.42	5.47154	6.42	5.49647	6.42	5.51422	6.42	5.56747	6.42	5.6151	6.42	5.66602	6.42	5.65306
	0.3315	0.92155	1.01376	1.08412	1.14126	1.1984	1.25097									6.43	5.47023	6.43	5.4951	6.43	5.51269	6.43	5.56545	6.43	5.61443	6.43	5.66471	6.43	5.65209
	0.332	0.9226	1.01365	1.08458	1.14166	1.19873	1.2513									6.44	5.47417	6.44	5.49845	6.44	5.5159	6.44	5.56826	6.44	5.61373	6.44	5.66502	6.44	5.652
	0.3325	0.92372	1.013	1.08524	1.14215	1.19906	1.25154									6.45	5.47231	6.45	5.49592	6.45	5.51369	6.45	5.567	6.45	5.61438	6.45	5.66529	6.45	5.65334
	0.333	0.9255	1.01212	1.08557	1.14247	1.19938	1.25165									6.46	5.47066	6.46	5.49691	6.46	5.51461	6.46	5.5677	6.46	5.61486	6.46	5.66551	6.46	5.65341
	0.3335	0.92688	1.01135	1.0857	1.14222	1.19873	1.2516									6.47	5.4733	6.47	5.4962	6.47	5.51352	6.47	5.56549	6.47	5.6146	6.47	5.6645	6.47	5.65248
	0.334	0.9278	1.01058	1.0855	1.14173	1.19796	1.25139									6.48	5.46858	6.48	5.49587	6.48	5.51361	6.48	5.56685	6.48	5.61429	6.48	5.66506	6.48	5.6521
	0.3345	0.92865	1.00916	1.08485	1.14053	1.19621	1.25103									6.49	5.47012	6.49	5.49351	6.49	5.51185	6.49	5.56686	6.49	5.6146	6.49	5.66452	6.49	5.65252
	0.335	0.92872	1.00784	1.08393	1.13958	1.19522	1.25053									6.5	5.46782	6.5	5.49773	6.5	5.51473	6.5	5.56573	6.5	5.61386	6.5	5.66491	6.5	5.65286
	0.3355	0.92806	1.00664	1.08248	1.1383	1.19412	1.24992									6.51	5.4722	6.51	5.49488	6.51	5.51258	6.51	5.56568	6.51	5.6141	6.51	5.66406	6.51	5.65128
	0.336	0.92734	1.00521	1.08083	1.13737	1.1939	1.24923									6.52	5.47067	6.52	5.49532	6.52	5.51332	6.52	5.56732	6.52	5.61466	6.52	5.66574	6.52	5.65391
	0.3365	0.92615	1.00401	1.07886	1.13644	1.19401	1.24847									6.53	5.47143	6.53	5.49428	6.53	5.51208	6.53	5.56549	6.53	5.61456	6.53	5.66467	6.53	5.65277
	0.337	0.9249	1.00269	1.07722	1.13595	1.19467	1.24766									6.54	5.47187	6.54	5.49598	6.54	5.51384	6.54	5.56742	6.54	5.61476	6.54	5.66571	6.54	5.65341
	0.3375	0.92346	1.00126	1.07557	1.13539	1.19522	1.24682									6.55	5.47363	6.55	5.49548	6.55	5.51337	6.55	5.56704	6.55	5.61491	6.55	5.6656	6.55	5.65385
	0.338	0.9226	1.0005	1.07445	1.13517	1.19588	1.24597									6.56	5.47143	6.56	5.49702	6.56	5.51477	6.56	5.56803	6.56	5.61473	6.56	5.66567	6.56	5.65344
	0.3385	0.92181	0.99962	1.07412	1.13505	1.19599	1.24513									6.57	5.47066	6.57	5.49581	6.57	5.5136	6.57	5.56695	6.57	5.61412	6.57	5.66423	6.57	5.65156
	0.339	0.92109	0.99896	1.07425	1.13507	1.19588	1.24434									6.58	5.47165	6.58	5.49653	6.58	5.51398	6.58	5.56634	6.58	5.61457	6.58	5.66483	6.58	5.65275
	0.3395	0.92056	0.99787	1.07504	1.13535	1.19566	1.24365									6.59	5.47242	6.59	5.49438	6.59	5.51204	6.59	5.56502	6.59	5.61327	6.59	5.66446	6.59	5.65085
	0.34	0.92023	0.9971	1.07597	1.13527	1.19456	1.24309									6.6	5.47176	6.6	5.4962	6.6	5.51389	6.6	5.56695	6.6	5.61365	6.6	5.66419	6.6	5.6524
	0.3405	0.92043	0.99655	1.07715	1.13509	1.19303	1.2427									6.61	5.46946	6.61	5.49603	6.61	5.51356	6.61	5.56615	6.61	5.61492	6.61	5.66503	6.61	5.65377
	0.341	0.9203	0.99567	1.07814	1.13476	1.19138	1.24251									6.62	5.47253	6.62	5.49548	6.62	5.51324	6.62	5.56653	6.62	5.61478	6.62	5.66541	6.62	5.65265
	0.3415	0.9205	0.99469	1.0786	1.13428	1.18996	1.2425									6.63	5.47308	6.63	5.49548	6.63	5.51288	6.63	5.56507	6.63	5.61407	6.63	5.66417	6.63	5.65184
	0.342	0.92056	0.99414	1.07919	1.13364	1.18809	1.24268									6.64	5.47384	6.64	5.49477	6.64	5.51275	6.64	5.56667	6.64	5.61315	6.64	5.66399	6.64	5.65184
	0.3425	0.92004	0.99436	1.07919	1.13288	1.18656	1.24299									6.65	5.47461	6.65	5.4963	6.65	5.51363	6.65	5.56563	6.65	5.61418	6.65	5.66427	6.65	5.65235
	0.343	0.91971	0.99447	1.07939	1.13254	1.18568	1.24337									6.66	5.47428	6.66	5.49608	6.66	5.5142	6.66	5.56855	6.66	5.6148	6.66	5.66543	6.66	5.65405
	0.3435	0.91931	0.9948	1.07919	1.13227	1.18535	1.24373									6.67	5.4745	6.67	5.4962	6.67	5.51386	6.67	5.56685	6.67	5.61368	6.67	5.66387	6.67	5.65158
	0.344	0.91905	0.99501	1.07939	1.13314	1.18689	1.24402									6.68	5.47067	6.68	5.49597	6.68	5.51414	6.68	5.56864	6.68	5.61467	6.68	5.66524	6.68	5.65257
	0.3445	0.91925	0.99534	1.07939	1.1339	1.18842	1.24414									6.69	5.47264	6.69	5.49642	6.69	5.51341	6.69	5.56437	6.69	5.61421	6.69	5.66427	6.69	5.65217
	0.345	0.91931	0.99479	1.07945	1.1352	1.19094	1.24407									6.7	5.47143	6.7	5.49822	6.7	5.51549	6.7	5.56728	6.7	5.6147	6.7	5.66521	6.7	5.65315
	0.3455	0.91984	0.99425	1.07965	1.13623	1.19281	1.24378									6.71	5.47428	6.71	5.49543	6.71	5.5131	6.71	5.5661	6.71	5.61332	6.71	5.66329	6.71	5.65109
	0.346	0.9201	0.99403	1.07952	1.13715	1.19478	1.2433									6.72	5.47154	6.72	5.49428	6.72	5.51212	6.72	5.56563	6.72	5.61339	6.72	5.66384	6.72	5.65178
	0.3465	0.92063	0.9937	1.07925	1.13783	1.19642	1.24267									6.73	5.46858	6.73	5.49439	6.73	5.51212	6.73	5.56531	6.73	5.61483	6.73	5.66502	6.73	5.65269
	0.347	0.92115	0.99381	1.07906	1.13829	1.19752	1.24195									6.74	5.47264	6.74	5.49477	6.74	5.51259	6.74	5.56606	6.74	5.61397	6.74	5.66387	6.74	5.65155
	0.3475	0.92175	0.99403	1.07879	1.13849	1.19818	1.24122									6.75	5.47363	6.75	5.49477	6.75	5.51252	6.75	5.56578	6.75	5.61371	6.75	5.66426	6.75	5.65216
	0.348	0.92181	0.99491	1.0786	1.13861	1.19862	1.24052									6.76	5.47143	6.76	5.49587	6.76	5.51341	6.76	5.56601	6.76	5.61383	6.76	5.66388	6.76	5.65139
	0.3485	0.92155	0.99556	1.07827	1.13817	1.19807	1.23991									6.77	5.47045	6.77	5.49504	6.77	5.51245	6.77	5.56469	6.77	5.61324	6.77	5.66364	6.77	5.65107
	0.349	0.92122	0.99666	1.07794	1.13762	1.1973	1.23939									6.78	5.47297	6.78	5.49444	6.78	5.5123	6.78	5.56587	6.78	5.61355	6.78	5.66406	6.78	5.65212
	0.3495	0.92063	0.99743	1.07787	1.13704	1.19621	1.23899									6.79	5.4733	6.79	5.49751	6.79	5.51467	6.79	5.56615	6.79	5.61274	6.79	5.66355	6.79	5.65119
	0.35	0.91984	0.99797	1.078	1.13633	1.19467	1.23869									6.8	5.47187	6.8	5.49581	6.8	5.51369	6.8	5.56732	6.8	5.61385	6.8	5.66463	6.8	5.65267
	0.3505	0.91865	0.99797	1.07866	1.13606	1.19346	1.2385									6.81	5.47483	6.81	5.49592	6.81	5.51322	6.81	5.56512	6.81	5.61481	6.81	5.66444	6.81	5.65241
	0.351	0.91734	0.9971	1.07912	1.13575	1.19237	1.2384									6.82	5.47067	6.82	5.49691	6.82	5.51404	6.82	5.56544	6.82	5.61369	6.82	5.66444	6.82	5.65235
	0.3515	0.91622	0.99611	1.07919	1.13523	1.19127	1.23841									6.83	5.47154	6.83	5.49548	6.83	5.51322	6.83	5.56643	6.83	5.61387	6.83	5.66424	6.83	5.65144
	0.352	0.91504	0.99491	1.07906	1.13473	1.19039	1.23852									6.84	5.46968	6.84	5.49581	6.84	5.51321	6.84	5.5654	6.84	5.61259	6.84	5.66337	6.84	5.65142
	0.3525	0.91431	0.99392	1.0782	1.13408	1.18996	1.23873									6.85	5.47275	6.85	5.49625	6.85	5.51379	6.85	5.56639	6.85	5.61306	6.85	5.66354	6.85	5.65156
	0.353	0.91365	0.99326	1.07708	1.13341	1.18974	1.23902									6.86	5.47165	6.86	5.49515	6.86	5.51276	6.86	5.56559	6.86	5.61389	6.86	5.6639	6.86	5.65175
	0.3535	0.91293	0.99249	1.0757	1.1331	1.1905	1.23938									6.87	5.47034	6.87	5.49669	6.87	5.51416	6.87	5.56657	6.87	5.61307	6.87	5.66357	6.87	5.65039
	0.354	0.9126	0.99162	1.07425	1.13281	1.19138	1.23973									6.88	5.47231	6.88	5.49378	6.88	5.51226	6.88	5.5677	6.88	5.61409	6.88	5.66402	6.88	5.65211
	0.3545	0.9124	0.99129	1.07248	1.13232	1.19215	1.24003									6.89	5.4722	6.89	5.49499	6.89	5.51226	6.89	5.56408	6.89	5.6129	6.89	5.66325	6.89	5.652
	0.355	0.91194	0.99063	1.07123	1.13202	1.19281	1.24019									6.9	5.47176	6.9	5.49603	6.9	5.51348	6.9	5.56582	6.9	5.61209	6.9	5.66308	6.9	5.65051
	0.3555	0.91201	0.99008	1.06985	1.13171	1.19357	1.24017									6.91	5.47012	6.91	5.49554	6.91	5.51309	6.91	5.56573	6.91	5.61198	6.91	5.66269	6.91	5.64981
	0.356	0.91161	0.99019	1.06912	1.13118	1.19324	1.23993									6.92	5.47176	6.92	5.49461	6.92	5.51235	6.92	5.56559	6.92	5.61365	6.92	5.66329	6.92	5.65151
	0.3565	0.91142	0.99019	1.06847	1.13064	1.19281	1.23947									6.93	5.46935	6.93	5.4945	6.93	5.51219	6.93	5.56526	6.93	5.61183	6.93	5.66227	6.93	5.64971
	0.357	0.91096	0.98997	1.06768	1.1298	1.19193	1.23883									6.94	5.47384	6.94	5.49538	6.94	5.51309	6.94	5.5662	6.94	5.61315	6.94	5.66389	6.94	5.6517
	0.3575	0.91063	0.98986	1.06781	1.12948	1.19116	1.23807									6.95	5.46924	6.95	5.49461	6.95	5.51206	6.95	5.56441	6.95	5.61348	6.95	5.66372	6.95	5.6517
	0.358	0.91004	0.98931	1.06787	1.12919	1.1905	1.23729									6.96	5.46946	6.96	5.49708	6.96	5.51418	6.96	5.56549	6.96	5.61257	6.96	5.66307	6.96	5.65015
	0.3585	0.90912	0.98855	1.0682	1.12924	1.19028	1.23655									6.97	5.46957	6.97	5.49368	6.97	5.51142	6.97	5.56465	6.97	5.61186	6.97	5.66215	6.97	5.64949
	0.359	0.90819	0.98734	1.0684	1.12924	1.19007	1.23593									6.98	5.47341	6.98	5.49581	6.98	5.5133	6.98	5.56578	6.98	5.61327	6.98	5.66389	6.98	5.65156
	0.3595	0.9076	0.98613	1.06866	1.1292	1.18974	1.23546									6.99	5.47154	6.99	5.4951	6.99	5.51262	6.99	5.56516	6.99	5.61262	6.99	5.6627	6.99	5.65082
	0.36	0.90681	0.98526	1.06939	1.12951	1.18963	1.23516									7	5.47341	7	5.4968	7	5.51396	7	5.56545	7	5.61256	7	5.66335	7	5.65125
	0.3605	0.90661	0.98482	1.06991	1.12977	1.18963	1.23503									7.01	5.47187	7.01	5.49674	7.01	5.51306	7.01	5.56201	7.01	5.61214	7.01	5.66221	7.01	5.64995
	0.361	0.90635	0.98427	1.0705	1.13001	1.18952	1.23502									7.02	5.46924	7.02	5.49762	7.02	5.51452	7.02	5.56521	7.02	5.61217	7.02	5.6625	7.02	5.65114
	0.3615	0.90609	0.9835	1.07123	1.13054	1.18985	1.23512									7.03	5.47077	7.03	5.4951	7.03	5.5122	7.03	5.56352	7.03	5.61166	7.03	5.66157	7.03	5.64848
	0.362	0.90602	0.98317	1.07156	1.13071	1.18985	1.23528									7.04	5.46891	7.04	5.49592	7.04	5.51322	7.04	5.56512	7.04	5.61276	7.04	5.66357	7.04	5.65091
	0.3625	0.90582	0.98273	1.07162	1.13079	1.18996	1.23546									7.05	5.46924	7.05	5.49559	7.05	5.5134	7.05	5.56685	7.05	5.61392	7.05	5.66382	7.05	5.6519
	0.363	0.90576	0.98252	1.07129	1.13046	1.18963	1.23565									7.06	5.47165	7.06	5.49724	7.06	5.51463	7.06	5.56681	7.06	5.61314	7.06	5.66359	7.06	5.65111
	0.3635	0.90576	0.98273	1.0709	1.1301	1.1893	1.23582									7.07	5.47078	7.07	5.49532	7.07	5.51301	7.07	5.5661	7.07	5.61235	7.07	5.66341	7.07	5.65051
	0.364	0.9053	0.98306	1.07044	1.1296	1.18875	1.23593									7.08	5.47143	7.08	5.49559	7.08	5.51327	7.08	5.56629	7.08	5.61184	7.08	5.66228	7.08	5.65029
	0.3645	0.90504	0.98383	1.06972	1.12913	1.18853	1.23597									7.09	5.47165	7.09	5.49707	7.09	5.51422	7.09	5.56568	7.09	5.6123	7.09	5.6632	7.09	5.65036
	0.365	0.90438	0.98438	1.06952	1.12892	1.18831	1.23593									7.1	5.47099	7.1	5.49576	7.1	5.51356	7.1	5.56695	7.1	5.61227	7.1	5.66347	7.1	5.65044
	0.3655	0.90352	0.98438	1.06912	1.12861	1.18809	1.2358									7.11	5.47044	7.11	5.49389	7.11	5.51119	7.11	5.5631	7.11	5.61249	7.11	5.66259	7.11	5.64995
	0.366	0.90319	0.98438	1.0686	1.12834	1.18809	1.23558									7.12	5.47088	7.12	5.49614	7.12	5.51342	7.12	5.56526	7.12	5.61293	7.12	5.66343	7.12	5.65069
	0.3665	0.90306	0.98383	1.0682	1.12787	1.18754	1.23528									7.13	5.47165	7.13	5.49526	7.13	5.51213	7.13	5.56272	7.13	5.61305	7.13	5.66275	7.13	5.64971
	0.367	0.90287	0.98339	1.06761	1.1273	1.18699	1.23494									7.14	5.47055	7.14	5.49592	7.14	5.51322	7.14	5.56512	7.14	5.61328	7.14	5.66381	7.14	5.65025
	0.3675	0.90319	0.98306	1.06708	1.12677	1.18645	1.23458									7.15	5.47319	7.15	5.494	7.15	5.51147	7.15	5.56389	7.15	5.61153	7.15	5.66228	7.15	5.65
	0.368	0.90385	0.98339	1.06629	1.12626	1.18623	1.23424									7.16	5.47056	7.16	5.49592	7.16	5.51334	7.16	5.56559	7.16	5.61207	7.16	5.66298	7.16	5.6494
	0.3685	0.90477	0.98361	1.06564	1.12588	1.18612	1.23395									7.17	5.47034	7.17	5.49543	7.17	5.5129	7.17	5.56531	7.17	5.61237	7.17	5.66258	7.17	5.64979
	0.369	0.90556	0.98427	1.06452	1.12559	1.18667	1.23373									7.18	5.46869	7.18	5.49581	7.18	5.513	7.18	5.56455	7.18	5.61102	7.18	5.66175	7.18	5.64865
	0.3695	0.90583	0.98427	1.06406	1.12563	1.18721	1.23359									7.19	5.47253	7.19	5.4934	7.19	5.51059	7.19	5.56215	7.19	5.61207	7.19	5.66189	7.19	5.65015
	0.37	0.90596	0.98438	1.06373	1.12569	1.18765	1.23354									7.2	5.47396	7.2	5.49636	7.2	5.51387	7.2	5.56639	7.2	5.61121	7.2	5.66248	7.2	5.65048
	0.3705	0.90602	0.98394	1.06373	1.12575	1.18776	1.23356									7.21	5.47198	7.21	5.49554	7.21	5.51312	7.21	5.56587	7.21	5.61149	7.21	5.66231	7.21	5.65038
	0.371	0.90517	0.98317	1.06412	1.126	1.18787	1.23362									7.22	5.47231	7.22	5.49592	7.22	5.51294	7.22	5.56399	7.22	5.61285	7.22	5.663	7.22	5.64977
	0.3715	0.90431	0.98252	1.06498	1.12632	1.18765	1.23372									7.23	5.4745	7.23	5.49817	7.23	5.51473	7.23	5.56441	7.23	5.61177	7.23	5.66219	7.23	5.65081
	0.372	0.90313	0.98164	1.06557	1.1265	1.18743	1.23383									7.24	5.47351	7.24	5.49521	7.24	5.5121	7.24	5.56277	7.24	5.61164	7.24	5.6618	7.24	5.64863
	0.3725	0.90234	0.98087	1.06616	1.12657	1.18699	1.23393									7.25	5.47023	7.25	5.49444	7.25	5.51217	7.25	5.56535	7.25	5.61144	7.25	5.66239	7.25	5.64785
	0.373	0.90155	0.98021	1.06629	1.12637	1.18645	1.23403									7.26	5.47253	7.26	5.49609	7.26	5.51365	7.26	5.56634	7.26	5.61266	7.26	5.66328	7.26	5.65113
	0.3735	0.90109	0.97955	1.06629	1.12626	1.18623	1.23413									7.27	5.47253	7.27	5.49357	7.27	5.51133	7.27	5.5646	7.27	5.61287	7.27	5.66274	7.27	5.65027
	0.374	0.9005	0.97945	1.06643	1.12622	1.18601	1.23425									7.28	5.46935	7.28	5.49592	7.28	5.51356	7.28	5.56648	7.28	5.6128	7.28	5.6632	7.28	5.65127
	0.3745	0.8999	0.97966	1.06603	1.12608	1.18612	1.23439									7.29	5.47154	7.29	5.4962	7.29	5.51277	7.29	5.56248	7.29	5.61117	7.29	5.66059	7.29	5.64877
	0.375	0.89958	0.97977	1.06583	1.12597	1.18612	1.23457									7.3	5.47055	7.3	5.49285	7.3	5.51141	7.3	5.56709	7.3	5.61247	7.3	5.66304	7.3	5.64975
	0.3755	0.89885	0.9801	1.06544	1.12606	1.18667	1.2348									7.31	5.46957	7.31	5.49603	7.31	5.51313	7.31	5.56441	7.31	5.61179	7.31	5.662	7.31	5.64966
	0.376	0.89879	0.98021	1.06478	1.12622	1.18765	1.2351									7.32	5.4699	7.32	5.49444	7.32	5.51219	7.32	5.56545	7.32	5.61226	7.32	5.66271	7.32	5.6501
	0.3765	0.89819	0.98065	1.06445	1.12654	1.18864	1.23546									7.33	5.46869	7.33	5.49411	7.33	5.51162	7.33	5.56413	7.33	5.61224	7.33	5.66165	7.33	5.64949
	0.377	0.89806	0.98054	1.06412	1.1266	1.18908	1.23589									7.34	5.47253	7.34	5.49274	7.34	5.51088	7.34	5.5653	7.34	5.61266	7.34	5.66246	7.34	5.64858
	0.3775	0.89767	0.98043	1.06386	1.12664	1.18941	1.23637									7.35	5.46814	7.35	5.49477	7.35	5.51178	7.35	5.56281	7.35	5.61144	7.35	5.66101	7.35	5.64968
	0.378	0.89754	0.97967	1.06353	1.1263	1.18908	1.23689									7.36	5.47056	7.36	5.49428	7.36	5.51198	7.36	5.56507	7.36	5.61148	7.36	5.6613	7.36	5.649
	0.3785	0.89727	0.97923	1.06301	1.12594	1.18886	1.23743									7.37	5.46836	7.37	5.49587	7.37	5.51274	7.37	5.56333	7.37	5.61161	7.37	5.66112	7.37	5.64834
	0.379	0.89701	0.97824	1.06268	1.12577	1.18886	1.23794									7.38	5.47297	7.38	5.49746	7.38	5.51406	7.38	5.56385	7.38	5.61182	7.38	5.66165	7.38	5.64909
	0.3795	0.89727	0.97747	1.06208	1.12541	1.18875	1.23838									7.39	5.46968	7.39	5.49554	7.39	5.51256	7.39	5.56361	7.39	5.61142	7.39	5.66141	7.39	5.64921
	0.38	0.89754	0.97616	1.06189	1.12543	1.18897	1.23869									7.4	5.46891	7.4	5.49455	7.4	5.51147	7.4	5.56225	7.4	5.61112	7.4	5.6611	7.4	5.64881
	0.3805	0.89787	0.97539	1.06143	1.12531	1.18919	1.23882									7.41	5.46979	7.41	5.49329	7.41	5.51153	7.41	5.56624	7.41	5.61212	7.41	5.66177	7.41	5.64973
	0.381	0.89826	0.97462	1.0609	1.12527	1.18963	1.23873									7.42	5.47121	7.42	5.4939	7.42	5.51156	7.42	5.56455	7.42	5.61232	7.42	5.66276	7.42	5.65036
	0.3815	0.89826	0.9744	1.06011	1.12509	1.19007	1.2384									7.43	5.46672	7.43	5.4946	7.43	5.51173	7.43	5.56314	7.43	5.61173	7.43	5.66104	7.43	5.64936
	0.382	0.89767	0.97451	1.05919	1.12458	1.18996	1.23784									7.44	5.46847	7.44	5.49614	7.44	5.51308	7.44	5.56389	7.44	5.61173	7.44	5.66163	7.44	5.64966
	0.3825	0.89648	0.97528	1.05801	1.12371	1.18941	1.23707									7.45	5.47143	7.45	5.49444	7.45	5.51151	7.45	5.56272	7.45	5.61121	7.45	5.66091	7.45	5.64829
	0.383	0.8955	0.97627	1.05702	1.12283	1.18864	1.23615									7.46	5.4688	7.46	5.49461	7.46	5.51229	7.46	5.56535	7.46	5.61076	7.46	5.66122	7.46	5.64818
	0.3835	0.89445	0.97791	1.05577	1.12188	1.18798	1.23513									7.47	5.46891	7.47	5.49532	7.47	5.512	7.47	5.56206	7.47	5.61167	7.47	5.66118	7.47	5.64845
	0.384	0.89405	0.97955	1.05472	1.12108	1.18743	1.23409									7.48	5.46891	7.48	5.49625	7.48	5.51373	7.48	5.56615	7.48	5.61111	7.48	5.66189	7.48	5.6485
	0.3845	0.89359	0.98021	1.05406	1.12064	1.18721	1.23309									7.49	5.47055	7.49	5.49516	7.49	5.51266	7.49	5.56516	7.49	5.61164	7.49	5.66102	7.49	5.64839
	0.385	0.89352	0.98021	1.05333	1.12022	1.18711	1.23219									7.5	5.47121	7.5	5.49718	7.5	5.51365	7.5	5.56305	7.5	5.61109	7.5	5.66069	7.5	5.64771
	0.3855	0.89346	0.97967	1.05314	1.12018	1.18721	1.23142									7.51	5.47066	7.51	5.49368	7.51	5.51117	7.51	5.56366	7.51	5.61148	7.51	5.6614	7.51	5.64872
	0.386	0.89313	0.97868	1.05301	1.12006	1.1871	1.23082									7.52	5.46683	7.52	5.49691	7.52	5.51343	7.52	5.563	7.52	5.61148	7.52	5.66123	7.52	5.64803
	0.3865	0.89267	0.97758	1.05287	1.11993	1.18699	1.23038									7.53	5.46584	7.53	5.49521	7.53	5.51256	7.53	5.5646	7.53	5.6108	7.53	5.66043	7.53	5.64765
	0.387	0.89241	0.9767	1.0532	1.11983	1.18645	1.23009									7.54	5.47001	7.54	5.49417	7.54	5.51177	7.54	5.56455	7.54	5.61244	7.54	5.66235	7.54	5.64956
	0.3875	0.89201	0.97627	1.0534	1.11976	1.18612	1.22993									7.55	5.46825	7.55	5.49516	7.55	5.51273	7.55	5.56545	7.55	5.61147	7.55	5.6615	7.55	5.64833
	0.388	0.89201	0.97637	1.05366	1.11967	1.18568	1.22987									7.56	5.46715	7.56	5.49417	7.56	5.51109	7.56	5.56183	7.56	5.61111	7.56	5.66021	7.56	5.64813
	0.3885	0.89181	0.97637	1.05347	1.11924	1.18502	1.22988									7.57	5.47154	7.57	5.49581	7.57	5.5123	7.57	5.56178	7.57	5.61083	7.57	5.66033	7.57	5.6484
	0.389	0.89162	0.97714	1.05327	1.11904	1.1848	1.22993									7.58	5.47308	7.58	5.49373	7.58	5.51153	7.58	5.56493	7.58	5.61046	7.58	5.66058	7.58	5.64833
	0.3895	0.89129	0.97725	1.05301	1.1188	1.18458	1.23									7.59	5.46924	7.59	5.49675	7.59	5.51304	7.59	5.56192	7.59	5.61163	7.59	5.66073	7.59	5.64807
	0.39	0.89096	0.97714	1.05274	1.11871	1.18469	1.23008									7.6	5.47154	7.6	5.49383	7.6	5.51107	7.6	5.56277	7.6	5.61064	7.6	5.66042	7.6	5.64784
	0.3905	0.89063	0.97649	1.05268	1.11869	1.18469	1.23016									7.61	5.47143	7.61	5.49619	7.61	5.51276	7.61	5.56249	7.61	5.60916	7.61	5.65928	7.61	5.64667
	0.391	0.8901	0.97495	1.05294	1.11854	1.18414	1.23026									7.62	5.4711	7.62	5.49549	7.62	5.51191	7.62	5.56117	7.62	5.61003	7.62	5.65931	7.62	5.64658
	0.3915	0.88971	0.97309	1.05307	1.11834	1.1836	1.23042									7.63	5.47012	7.63	5.49406	7.63	5.51117	7.63	5.56249	7.63	5.61041	7.63	5.66	7.63	5.64668
	0.392	0.88931	0.97078	1.05314	1.11788	1.18261	1.23066									7.64	5.47319	7.64	5.49439	7.64	5.51193	7.64	5.56455	7.64	5.6111	7.64	5.6611	7.64	5.64886
	0.3925	0.88859	0.96848	1.05294	1.11734	1.18173	1.23102									7.65	5.47132	7.65	5.49389	7.65	5.51096	7.65	5.56215	7.65	5.61027	7.65	5.65986	7.65	5.64659
	0.393	0.88826	0.9664	1.05248	1.11656	1.18064	1.23153									7.66	5.46902	7.66	5.49379	7.66	5.51063	7.66	5.56117	7.66	5.61013	7.66	5.65976	7.66	5.6471
	0.3935	0.88747	0.9642	1.05169	1.11578	1.17987	1.23221									7.67	5.47373	7.67	5.49307	7.67	5.51042	7.67	5.56248	7.67	5.61057	7.67	5.66014	7.67	5.6471
	0.394	0.88694	0.96256	1.05083	1.11497	1.1791	1.23302									7.68	5.46847	7.68	5.49373	7.68	5.51081	7.68	5.56206	7.68	5.61075	7.68	5.66076	7.68	5.64763
	0.3945	0.88642	0.96113	1.05024	1.11434	1.17844	1.23393									7.69	5.46968	7.69	5.4934	7.69	5.51034	7.69	5.56117	7.69	5.6111	7.69	5.66001	7.69	5.64835
	0.395	0.88589	0.95993	1.04952	1.1137	1.17789	1.23486									7.7	5.46979	7.7	5.49565	7.7	5.51261	7.7	5.56347	7.7	5.61092	7.7	5.66078	7.7	5.64741
	0.3955	0.88504	0.95949	1.04939	1.11321	1.17702	1.23574									7.71	5.46825	7.71	5.49384	7.71	5.5107	7.71	5.56126	7.71	5.61001	7.71	5.65962	7.71	5.64748
	0.396	0.88445	0.95982	1.04952	1.11321	1.17691	1.23647									7.72	5.46803	7.72	5.49093	7.72	5.5087	7.72	5.56202	7.72	5.61045	7.72	5.66011	7.72	5.64746
	0.3965	0.88412	0.96081	1.04965	1.11328	1.17691	1.23699									7.73	5.46902	7.73	5.4957	7.73	5.51201	7.73	5.56093	7.73	5.61008	7.73	5.65943	7.73	5.64611
	0.397	0.88352	0.96245	1.04972	1.11359	1.17746	1.23724									7.74	5.47001	7.74	5.49488	7.74	5.51147	7.74	5.56126	7.74	5.61098	7.74	5.6605	7.74	5.64717
	0.3975	0.88319	0.96388	1.04965	1.11399	1.17833	1.2372									7.75	5.46814	7.75	5.49313	7.75	5.51001	7.75	5.56065	7.75	5.60968	7.75	5.65884	7.75	5.64621
	0.398	0.88339	0.96552	1.04952	1.11453	1.17954	1.23683									7.76	5.47023	7.76	5.49488	7.76	5.51168	7.76	5.56206	7.76	5.61108	7.76	5.6605	7.76	5.6475
	0.3985	0.88319	0.96706	1.04985	1.11524	1.18064	1.23616									7.77	5.47077	7.77	5.49252	7.77	5.51017	7.77	5.5631	7.77	5.61064	7.77	5.66012	7.77	5.64808
	0.399	0.88326	0.96826	1.05031	1.1158	1.18129	1.23522									7.78	5.46935	7.78	5.49362	7.78	5.51081	7.78	5.56239	7.78	5.60984	7.78	5.65955	7.78	5.64709
	0.3995	0.88306	0.9687	1.05103	1.11599	1.18096	1.23403									7.79	5.4699	7.79	5.49269	7.79	5.50999	7.79	5.56188	7.79	5.61045	7.79	5.65958	7.79	5.6475
	0.4	0.88306	0.96837	1.05162	1.11602	1.18042	1.23267									7.8	5.46792	7.8	5.49318	7.8	5.5104	7.8	5.56206	7.8	5.60915	7.8	5.65941	7.8	5.64605
	0.4005	0.883	0.96749	1.05215	1.11573	1.17932	1.2312									7.81	5.471	7.81	5.49395	7.81	5.51025	7.81	5.55915	7.81	5.61098	7.81	5.65936	7.81	5.64698
	0.401	0.88254	0.96629	1.05261	1.11552	1.17844	1.22969									7.82	5.46705	7.82	5.49417	7.82	5.51156	7.82	5.56371	7.82	5.60998	7.82	5.6598	7.82	5.64759
	0.4015	0.88214	0.96552	1.05274	1.11516	1.17757	1.2282									7.83	5.46584	7.83	5.4917	7.83	5.50892	7.83	5.56056	7.83	5.60999	7.83	5.65948	7.83	5.648
	0.402	0.88142	0.96508	1.0532	1.11505	1.17691	1.22681									7.84	5.46726	7.84	5.49263	7.84	5.51005	7.84	5.5623	7.84	5.61062	7.84	5.65954	7.84	5.64639
	0.4025	0.88083	0.96519	1.05353	1.11511	1.17669	1.22556									7.85	5.46858	7.85	5.49252	7.85	5.50949	7.85	5.56042	7.85	5.61008	7.85	5.65881	7.85	5.64578
	0.403	0.87991	0.96552	1.05373	1.1151	1.17647	1.22447									7.86	5.46683	7.86	5.49236	7.86	5.5095	7.86	5.56093	7.86	5.60996	7.86	5.659	7.86	5.64606
	0.4035	0.87925	0.96596	1.05393	1.11531	1.17669	1.22356									7.87	5.46704	7.87	5.49373	7.87	5.51057	7.87	5.56108	7.87	5.6101	7.87	5.65941	7.87	5.64677
	0.404	0.87905	0.9664	1.05406	1.11532	1.17658	1.22281									7.88	5.46738	7.88	5.49291	7.88	5.51011	7.88	5.56169	7.88	5.60996	7.88	5.65973	7.88	5.64733
	0.4045	0.87866	0.96673	1.05419	1.1155	1.1768	1.22222									7.89	5.46847	7.89	5.49269	7.89	5.50934	7.89	5.55929	7.89	5.60968	7.89	5.65896	7.89	5.64559
	0.405	0.87892	0.96629	1.05333	1.11523	1.17713	1.22175									7.9	5.46431	7.9	5.49455	7.9	5.51173	7.9	5.56328	7.9	5.61092	7.9	5.66061	7.9	5.64752
	0.4055	0.87918	0.96563	1.05208	1.11494	1.17779	1.22139									7.91	5.46683	7.91	5.49609	7.91	5.51224	7.91	5.5607	7.91	5.60868	7.91	5.65788	7.91	5.64525
	0.406	0.87958	0.96519	1.05116	1.11475	1.17833	1.22114									7.92	5.46771	7.92	5.49274	7.92	5.51034	7.92	5.56314	7.92	5.60987	7.92	5.65985	7.92	5.64683
	0.4065	0.87977	0.96453	1.05005	1.11441	1.17877	1.22099									7.93	5.46628	7.93	5.49395	7.93	5.51112	7.93	5.56263	7.93	5.61077	7.93	5.66003	7.93	5.64688
	0.407	0.87997	0.96366	1.04919	1.11437	1.17954	1.22094									7.94	5.46683	7.94	5.49379	7.94	5.51086	7.94	5.56206	7.94	5.60994	7.94	5.6596	7.94	5.64704
	0.4075	0.88023	0.96278	1.0484	1.11414	1.17987	1.22101									7.95	5.4654	7.95	5.49318	7.95	5.51028	7.95	5.56159	7.95	5.60951	7.95	5.65881	7.95	5.64634
	0.408	0.8801	0.96234	1.04787	1.11387	1.17987	1.22119									7.96	5.46836	7.96	5.4945	7.96	5.51133	7.96	5.56183	7.96	5.60876	7.96	5.65878	7.96	5.64628
	0.4085	0.87971	0.96212	1.04708	1.11326	1.17943	1.22149									7.97	5.46617	7.97	5.49126	7.97	5.50894	7.97	5.56197	7.97	5.60923	7.97	5.65911	7.97	5.64596
	0.409	0.87938	0.963	1.04643	1.11244	1.17844	1.2219									7.98	5.46749	7.98	5.49351	7.98	5.51065	7.98	5.56206	7.98	5.60939	7.98	5.65916	7.98	5.64671
	0.4095	0.87899	0.96398	1.0459	1.11141	1.17691	1.2224									7.99	5.46891	7.99	5.49312	7.99	5.50998	7.99	5.56056	7.99	5.60904	7.99	5.65841	7.99	5.64605
	0.41	0.87852	0.96552	1.04583	1.11082	1.17581	1.22296									8	5.46672	8	5.49449	8	5.51124	8	5.5615	8	5.60964	8	5.65862	8	5.64649
	0.4105	0.87826	0.9664	1.04584	1.1105	1.17515	1.22353									8.01	5.46518	8.01	5.4928	8.01	5.50999	8.01	5.56155	8.01	5.60924	8.01	5.65812	8.01	5.64607
	0.411	0.87826	0.96662	1.04603	1.11037	1.17471	1.22407									8.02	5.4699	8.02	5.49187	8.02	5.50953	8.02	5.56253	8.02	5.60973	8.02	5.65916	8.02	5.64588
	0.4115	0.87806	0.96629	1.04662	1.11034	1.17406	1.22453									8.03	5.46957	8.03	5.49269	8.03	5.51003	8.03	5.56206	8.03	5.60968	8.03	5.65868	8.03	5.64588
	0.412	0.87787	0.96497	1.04708	1.11046	1.17384	1.22487									8.04	5.46595	8.04	5.49395	8.04	5.51089	8.04	5.56173	8.04	5.60976	8.04	5.65864	8.04	5.6465
	0.4125	0.87747	0.963	1.04801	1.11071	1.1734	1.22506									8.05	5.46913	8.05	5.49357	8.05	5.51042	8.05	5.56098	8.05	5.60822	8.05	5.65781	8.05	5.64385
	0.413	0.87741	0.96091	1.04866	1.11092	1.17318	1.2251									8.06	5.46836	8.06	5.49285	8.06	5.51041	8.06	5.56309	8.06	5.60862	8.06	5.65891	8.06	5.64586
	0.4135	0.87741	0.9585	1.04926	1.11111	1.17296	1.22499									8.07	5.47209	8.07	5.49159	8.07	5.50906	8.07	5.56145	8.07	5.60937	8.07	5.65809	8.07	5.6459
	0.414	0.87774	0.95675	1.04886	1.11085	1.17285	1.22476									8.08	5.4677	8.08	5.49411	8.08	5.51119	8.08	5.56244	8.08	5.60877	8.08	5.6586	8.08	5.64588
	0.4145	0.87866	0.95532	1.04847	1.11044	1.17241	1.22445									8.09	5.46803	8.09	5.49148	8.09	5.50903	8.09	5.56169	8.09	5.60884	8.09	5.65848	8.09	5.64528
	0.415	0.87945	0.95423	1.04755	1.1096	1.17164	1.2241									8.1	5.46836	8.1	5.49263	8.1	5.51037	8.1	5.56357	8.1	5.60915	8.1	5.65909	8.1	5.64659
	0.4155	0.88076	0.95368	1.04689	1.10888	1.17088	1.22376									8.11	5.46376	8.11	5.4934	8.11	5.51061	8.11	5.56225	8.11	5.60933	8.11	5.65785	8.11	5.64555
	0.416	0.88175	0.95313	1.04623	1.10823	1.17022	1.22345									8.12	5.46781	8.12	5.4957	8.12	5.51237	8.12	5.56239	8.12	5.6086	8.12	5.65814	8.12	5.6449
	0.4165	0.88287	0.95258	1.04577	1.1075	1.16923	1.2232									8.13	5.46726	8.13	5.49247	8.13	5.5101	8.13	5.563	8.13	5.60848	8.13	5.65832	8.13	5.64644
	0.417	0.88313	0.95225	1.04498	1.10689	1.16879	1.22304									8.14	5.46781	8.14	5.49351	8.14	5.51056	8.14	5.56173	8.14	5.60868	8.14	5.65777	8.14	5.64477
	0.4175	0.883	0.95269	1.04419	1.10633	1.16847	1.22296									8.15	5.46705	8.15	5.49395	8.15	5.51093	8.15	5.56187	8.15	5.60872	8.15	5.65776	8.15	5.64602
	0.418	0.88234	0.95346	1.04366	1.10596	1.16825	1.22298									8.16	5.46716	8.16	5.49532	8.16	5.51212	8.16	5.56253	8.16	5.60817	8.16	5.65826	8.16	5.6461
	0.4185	0.88129	0.95456	1.0434	1.10577	1.16814	1.22306									8.17	5.46507	8.17	5.49362	8.17	5.51054	8.17	5.56131	8.17	5.60834	8.17	5.65716	8.17	5.64549
	0.419	0.8803	0.95576	1.0436	1.10593	1.16825	1.22321									8.18	5.46716	8.18	5.49356	8.18	5.51021	8.18	5.56014	8.18	5.60809	8.18	5.65724	8.18	5.64494
	0.4195	0.87925	0.95708	1.04419	1.10649	1.16879	1.22341									8.19	5.46694	8.19	5.4939	8.19	5.5107	8.19	5.56108	8.19	5.60821	8.19	5.65706	8.19	5.64487
	0.42	0.87859	0.95774	1.04485	1.10726	1.16967	1.22363									8.2	5.46968	8.2	5.49378	8.2	5.51061	8.2	5.56108	8.2	5.60899	8.2	5.65773	8.2	5.64585
	0.4205	0.87819	0.95828	1.04564	1.1081	1.17055	1.22385									8.21	5.46507	8.21	5.49247	8.21	5.50987	8.21	5.56206	8.21	5.60938	8.21	5.65787	8.21	5.64674
	0.421	0.87833	0.95839	1.04656	1.10915	1.17175	1.22404									8.22	5.46979	8.22	5.49483	8.22	5.51187	8.22	5.563	8.22	5.60876	8.22	5.65787	8.22	5.6461
	0.4215	0.87833	0.95817	1.04735	1.1101	1.17285	1.22418									8.23	5.46979	8.23	5.4934	8.23	5.51036	8.23	5.56122	8.23	5.61015	8.23	5.6583	8.23	5.64649
	0.422	0.87826	0.9573	1.04801	1.11087	1.17373	1.22423									8.24	5.46924	8.24	5.49428	8.24	5.5109	8.24	5.56075	8.24	5.60771	8.24	5.65673	8.24	5.64429
	0.4225	0.87787	0.95642	1.04833	1.11131	1.17428	1.2242									8.25	5.47022	8.25	5.49395	8.25	5.5106	8.25	5.56056	8.25	5.60906	8.25	5.65757	8.25	5.64549
	0.423	0.87754	0.9551	1.0482	1.11151	1.17482	1.2241									8.26	5.46913	8.26	5.49209	8.26	5.5092	8.26	5.56051	8.26	5.60813	8.26	5.65709	8.26	5.64555
	0.4235	0.87701	0.95434	1.04748	1.11121	1.17493	1.22394									8.27	5.46782	8.27	5.4928	8.27	5.50956	8.27	5.55985	8.27	5.60739	8.27	5.6559	8.27	5.64347
	0.424	0.87635	0.95324	1.04623	1.11075	1.17526	1.22377									8.28	5.46716	8.28	5.49357	8.28	5.5104	8.28	5.56089	8.28	5.60799	8.28	5.65733	8.28	5.64579
	0.4245	0.87556	0.95225	1.04518	1.11039	1.17559	1.22361									8.29	5.46804	8.29	5.49526	8.29	5.51157	8.29	5.56051	8.29	5.60785	8.29	5.65729	8.29	5.64541
	0.425	0.87484	0.95138	1.04399	1.10996	1.17592	1.22349									8.3	5.47056	8.3	5.49252	8.3	5.50959	8.3	5.56079	8.3	5.60855	8.3	5.65742	8.3	5.6456
	0.4255	0.87359	0.95072	1.04281	1.10942	1.17603	1.22344									8.31	5.46891	8.31	5.49368	8.31	5.51074	8.31	5.56192	8.31	5.60735	8.31	5.65685	8.31	5.64436
	0.426	0.87247	0.95094	1.04208	1.109	1.17592	1.22343									8.32	5.46507	8.32	5.49362	8.32	5.51066	8.32	5.56178	8.32	5.60827	8.32	5.65777	8.32	5.64638
	0.4265	0.87096	0.95149	1.04123	1.10841	1.17559	1.22346									8.33	5.46902	8.33	5.49236	8.33	5.50903	8.33	5.55905	8.33	5.60735	8.33	5.65599	8.33	5.64431
	0.427	0.86991	0.95214	1.0407	1.1077	1.17471	1.22348									8.34	5.46989	8.34	5.4945	8.34	5.51105	8.34	5.5607	8.34	5.60881	8.34	5.65751	8.34	5.64531
	0.4275	0.86899	0.95313	1.04044	1.10687	1.17329	1.22346									8.35	5.46726	8.35	5.49148	8.35	5.50903	8.35	5.56169	8.35	5.60815	8.35	5.65737	8.35	5.64521
	0.428	0.86846	0.95368	1.0411	1.1067	1.1723	1.22334									8.36	5.46792	8.36	5.49214	8.36	5.50946	8.36	5.5614	8.36	5.60767	8.36	5.65691	8.36	5.6435
	0.4285	0.86846	0.95412	1.04202	1.10678	1.17154	1.22311									8.37	5.46924	8.37	5.49357	8.37	5.51034	8.37	5.56065	8.37	5.60817	8.37	5.65662	8.37	5.64511
	0.429	0.86872	0.95401	1.04307	1.10675	1.17044	1.22275									8.38	5.46792	8.38	5.49329	8.38	5.51015	8.38	5.56074	8.38	5.60835	8.38	5.65782	8.38	5.64524
	0.4295	0.86931	0.95412	1.04412	1.10678	1.16945	1.22226									8.39	5.4699	8.39	5.49115	8.39	5.50842	8.39	5.56023	8.39	5.60888	8.39	5.65744	8.39	5.64616
	0.43	0.86997	0.95445	1.04472	1.10676	1.16879	1.22168									8.4	5.47077	8.4	5.4928	8.4	5.50971	8.4	5.56042	8.4	5.60751	8.4	5.65643	8.4	5.64431
	0.4305	0.8705	0.9551	1.04485	1.10644	1.16803	1.22103									8.41	5.46727	8.41	5.49324	8.41	5.50959	8.41	5.55863	8.41	5.60797	8.41	5.65631	8.41	5.64416
	0.431	0.87083	0.95631	1.04445	1.10602	1.16759	1.22035									8.42	5.47034	8.42	5.49477	8.42	5.51165	8.42	5.5623	8.42	5.60841	8.42	5.65767	8.42	5.64583
	0.4315	0.87089	0.95763	1.04373	1.10561	1.16748	1.21968									8.43	5.46913	8.43	5.49499	8.43	5.51172	8.43	5.56192	8.43	5.60765	8.43	5.65697	8.43	5.64478
	0.432	0.8707	0.95828	1.04314	1.10531	1.16748	1.21906									8.44	5.46814	8.44	5.49214	8.44	5.50965	8.44	5.56216	8.44	5.60717	8.44	5.65709	8.44	5.64509
	0.4325	0.87023	0.95817	1.04248	1.1052	1.16792	1.21851									8.45	5.4711	8.45	5.49302	8.45	5.50995	8.45	5.56075	8.45	5.609	8.45	5.65742	8.45	5.64587
	0.433	0.86931	0.95752	1.04195	1.10515	1.16836	1.21805									8.46	5.47001	8.46	5.49411	8.46	5.51052	8.46	5.55976	8.46	5.60717	8.46	5.65611	8.46	5.64391
	0.4335	0.86879	0.95631	1.04156	1.10529	1.16901	1.21771									8.47	5.47023	8.47	5.49247	8.47	5.5096	8.47	5.56098	8.47	5.60682	8.47	5.65616	8.47	5.64466
	0.434	0.86846	0.95521	1.04103	1.10546	1.16989	1.21751									8.48	5.46913	8.48	5.49356	8.48	5.51055	8.48	5.5615	8.48	5.60731	8.48	5.65678	8.48	5.6441
	0.4345	0.86846	0.95434	1.04018	1.1052	1.17022	1.21747									8.49	5.46814	8.49	5.49247	8.49	5.50949	8.49	5.56056	8.49	5.60734	8.49	5.65591	8.49	5.64407
	0.435	0.86879	0.95313	1.03965	1.10515	1.17066	1.21761									8.5	5.46781	8.5	5.49072	8.5	5.50845	8.5	5.56164	8.5	5.60689	8.5	5.65657	8.5	5.64513
	0.4355	0.86872	0.95225	1.03886	1.10481	1.17077	1.21794									8.51	5.46814	8.51	5.49417	8.51	5.51063	8.51	5.55999	8.51	5.60822	8.51	5.65635	8.51	5.64507
	0.436	0.86872	0.95127	1.03801	1.10456	1.1711	1.21845									8.52	5.46858	8.52	5.49499	8.52	5.51122	8.52	5.5599	8.52	5.60767	8.52	5.65623	8.52	5.64406
	0.4365	0.86846	0.95006	1.03735	1.10455	1.17175	1.21912									8.53	5.47264	8.53	5.49389	8.53	5.51052	8.53	5.56042	8.53	5.60745	8.53	5.65709	8.53	5.64541
	0.437	0.86806	0.94929	1.03676	1.10458	1.17241	1.2199									8.54	5.46704	8.54	5.49367	8.54	5.51063	8.54	5.5615	8.54	5.60775	8.54	5.65659	8.54	5.64455
	0.4375	0.86721	0.94885	1.03643	1.10475	1.17307	1.22073									8.55	5.4688	8.55	5.49329	8.55	5.51002	8.55	5.56023	8.55	5.60701	8.55	5.65569	8.55	5.6434
	0.438	0.86629	0.94896	1.03584	1.10457	1.17329	1.22156									8.56	5.46584	8.56	5.49313	8.56	5.51016	8.56	5.56126	8.56	5.60757	8.56	5.65713	8.56	5.64481
	0.4385	0.86543	0.94962	1.03557	1.1041	1.17263	1.22233									8.57	5.4654	8.57	5.49302	8.57	5.50995	8.57	5.56074	8.57	5.60673	8.57	5.6553	8.57	5.64331
	0.439	0.86418	0.95061	1.03538	1.10384	1.1723	1.223									8.58	5.46661	8.58	5.49225	8.58	5.50922	8.58	5.56013	8.58	5.60757	8.58	5.65645	8.58	5.64429
	0.4395	0.86313	0.95094	1.03551	1.10342	1.17132	1.22355									8.59	5.4631	8.59	5.4939	8.59	5.51077	8.59	5.56136	8.59	5.60601	8.59	5.65566	8.59	5.64314
	0.44	0.86228	0.95105	1.03524	1.10262	1.17	1.22398									8.6	5.46595	8.6	5.49219	8.6	5.50916	8.6	5.56009	8.6	5.60716	8.6	5.65619	8.6	5.6437
	0.4405	0.86175	0.95105	1.03531	1.10205	1.16879	1.2243									8.61	5.46606	8.61	5.49362	8.61	5.51071	8.61	5.56197	8.61	5.60684	8.61	5.65589	8.61	5.64455
	0.441	0.86162	0.95105	1.03531	1.10145	1.16759	1.22453									8.62	5.4631	8.62	5.49269	8.62	5.50961	8.62	5.56037	8.62	5.60774	8.62	5.65622	8.62	5.64402
	0.4415	0.86129	0.95105	1.03544	1.10124	1.16704	1.22469									8.63	5.46792	8.63	5.49231	8.63	5.50909	8.63	5.55943	8.63	5.60691	8.63	5.65577	8.63	5.64344
	0.442	0.86142	0.95028	1.0359	1.10147	1.16704	1.22479									8.64	5.4699	8.64	5.49499	8.64	5.51145	8.64	5.56084	8.64	5.60697	8.64	5.6561	8.64	5.64412
	0.4425	0.86122	0.9494	1.03656	1.1018	1.16704	1.22485									8.65	5.46727	8.65	5.49466	8.65	5.51076	8.65	5.55905	8.65	5.60796	8.65	5.65564	8.65	5.64431
	0.443	0.86116	0.94798	1.03702	1.1022	1.16737	1.22485									8.66	5.46902	8.66	5.49406	8.66	5.51096	8.66	5.56164	8.66	5.60746	8.66	5.65648	8.66	5.64422
	0.4435	0.86096	0.94633	1.03709	1.10267	1.16825	1.22479									8.67	5.46946	8.67	5.49143	8.67	5.50826	8.67	5.55873	8.67	5.60735	8.67	5.65554	8.67	5.64427
	0.444	0.8605	0.94491	1.03682	1.10319	1.16956	1.22467									8.68	5.46716	8.68	5.49313	8.68	5.51027	8.68	5.56168	8.68	5.60733	8.68	5.65686	8.68	5.6445
	0.4445	0.85997	0.94403	1.03616	1.10336	1.17055	1.2245									8.69	5.47012	8.69	5.49362	8.69	5.50977	8.69	5.55821	8.69	5.60725	8.69	5.65514	8.69	5.64294
	0.445	0.85938	0.94381	1.03518	1.10346	1.17175	1.22428									8.7	5.4665	8.7	5.49543	8.7	5.51226	8.7	5.56277	8.7	5.60801	8.7	5.65721	8.7	5.64422
	0.4455	0.85892	0.94348	1.03399	1.10336	1.17274	1.22402									8.71	5.46836	8.71	5.4923	8.71	5.50919	8.71	5.55985	8.71	5.60647	8.71	5.65584	8.71	5.64406
	0.446	0.85813	0.94359	1.03255	1.10287	1.17318	1.22372									8.72	5.4699	8.72	5.49532	8.72	5.5116	8.72	5.56046	8.72	5.60734	8.72	5.65645	8.72	5.64466
	0.4465	0.85787	0.94359	1.03149	1.10223	1.17296	1.22339									8.73	5.46639	8.73	5.49329	8.73	5.5099	8.73	5.55971	8.73	5.60676	8.73	5.65505	8.73	5.64351
	0.447	0.85721	0.94359	1.03084	1.10168	1.17252	1.223									8.74	5.46781	8.74	5.49346	8.74	5.51069	8.74	5.56239	8.74	5.60657	8.74	5.65593	8.74	5.64332
	0.4475	0.85688	0.9437	1.03038	1.10074	1.1711	1.22256									8.75	5.4665	8.75	5.49269	8.75	5.50969	8.75	5.5607	8.75	5.60676	8.75	5.65539	8.75	5.64253
	0.448	0.85655	0.94359	1.03031	1.1001	1.16989	1.22205									8.76	5.46814	8.76	5.49214	8.76	5.50925	8.76	5.5606	8.76	5.60771	8.76	5.65667	8.76	5.6449
	0.4485	0.85681	0.94414	1.0307	1.09986	1.16901	1.22148									8.77	5.47001	8.77	5.49165	8.77	5.50873	8.77	5.55995	8.77	5.60684	8.77	5.65547	8.77	5.64368
	0.449	0.85767	0.94436	1.03097	1.09983	1.16868	1.22088									8.78	5.46858	8.78	5.49329	8.78	5.50979	8.78	5.55929	8.78	5.60739	8.78	5.65553	8.78	5.64354
	0.4495	0.85885	0.9448	1.03149	1.10003	1.16857	1.22027									8.79	5.46968	8.79	5.49203	8.79	5.50927	8.79	5.56098	8.79	5.60654	8.79	5.65518	8.79	5.64354
	0.45	0.8603	0.94502	1.03182	1.10064	1.16945	1.21968									8.8	5.46672	8.8	5.49335	8.8	5.50989	8.8	5.55952	8.8	5.60714	8.8	5.65591	8.8	5.64347
	0.4505	0.86162	0.94524	1.03189	1.10106	1.17022	1.21918									8.81	5.46628	8.81	5.49231	8.81	5.50949	8.81	5.56103	8.81	5.60666	8.81	5.65535	8.81	5.64299
	0.451	0.86241	0.94513	1.03202	1.1014	1.17077	1.21877									8.82	5.46705	8.82	5.49214	8.82	5.50896	8.82	5.55943	8.82	5.6051	8.82	5.6546	8.82	5.64311
	0.4515	0.86293	0.94447	1.03182	1.10157	1.17132	1.21849									8.83	5.4688	8.83	5.49312	8.83	5.50986	8.83	5.56009	8.83	5.60752	8.83	5.6556	8.83	5.6433
	0.452	0.86247	0.94359	1.03169	1.10145	1.17121	1.21832									8.84	5.46661	8.84	5.49258	8.84	5.509	8.84	5.55825	8.84	5.60626	8.84	5.65511	8.84	5.64271
	0.4525	0.86149	0.94239	1.03149	1.10091	1.17033	1.21825									8.85	5.46825	8.85	5.4911	8.85	5.50784	8.85	5.55807	8.85	5.60651	8.85	5.6545	8.85	5.64152
	0.453	0.86017	0.94085	1.03123	1.10018	1.16912	1.21823									8.86	5.4665	8.86	5.49351	8.86	5.51066	8.86	5.56211	8.86	5.60633	8.86	5.65576	8.86	5.64266
	0.4535	0.85885	0.93921	1.0309	1.09914	1.16737	1.21822									8.87	5.46453	8.87	5.49192	8.87	5.50887	8.87	5.55971	8.87	5.60766	8.87	5.65588	8.87	5.64348
	0.454	0.8576	0.93789	1.03064	1.0984	1.16616	1.21815									8.88	5.46782	8.88	5.49296	8.88	5.51006	8.88	5.56136	8.88	5.60694	8.88	5.6559	8.88	5.64386
	0.4545	0.85635	0.9369	1.0307	1.09794	1.16518	1.21798									8.89	5.46715	8.89	5.49104	8.89	5.50784	8.89	5.55826	8.89	5.60695	8.89	5.65464	8.89	5.64271
	0.455	0.85524	0.93581	1.03051	1.09757	1.16463	1.21771									8.9	5.4677	8.9	5.49061	8.9	5.5073	8.9	5.55736	8.9	5.60687	8.9	5.65495	8.9	5.64265
	0.4555	0.85412	0.93559	1.03057	1.09733	1.16408	1.21732									8.91	5.46464	8.91	5.49329	8.91	5.50964	8.91	5.55868	8.91	5.60655	8.91	5.65507	8.91	5.64306
	0.456	0.85333	0.93504	1.03057	1.09711	1.16364	1.21683									8.92	5.46869	8.92	5.49231	8.92	5.50941	8.92	5.5607	8.92	5.60726	8.92	5.65583	8.92	5.64264
	0.4565	0.85247	0.9346	1.03051	1.09713	1.16375	1.21629									8.93	5.46705	8.93	5.48962	8.93	5.50719	8.93	5.5599	8.93	5.60638	8.93	5.65489	8.93	5.64247
	0.457	0.85208	0.93394	1.03057	1.09738	1.16419	1.21574									8.94	5.46913	8.94	5.49159	8.94	5.50904	8.94	5.5614	8.94	5.60755	8.94	5.65643	8.94	5.64313
	0.4575	0.85208	0.93339	1.03038	1.09745	1.16452	1.21524									8.95	5.4654	8.95	5.49203	8.95	5.50821	8.95	5.55675	8.95	5.60566	8.95	5.65421	8.95	5.6421
	0.458	0.85254	0.93317	1.03038	1.09762	1.16485	1.21481									8.96	5.46792	8.96	5.49439	8.96	5.51084	8.96	5.56018	8.96	5.60632	8.96	5.65505	8.96	5.64254
	0.4585	0.8532	0.93296	1.03011	1.09754	1.16496	1.2145									8.97	5.46419	8.97	5.49187	8.97	5.5089	8.97	5.55999	8.97	5.60531	8.97	5.65425	8.97	5.64105
	0.459	0.85425	0.93307	1.03011	1.09743	1.16474	1.21432									8.98	5.4665	8.98	5.49345	8.98	5.50998	8.98	5.55957	8.98	5.60616	8.98	5.65504	8.98	5.64241
	0.4595	0.85491	0.93274	1.02991	1.09727	1.16463	1.21429									8.99	5.46694	8.99	5.49187	8.99	5.50895	8.99	5.56018	8.99	5.60572	8.99	5.65478	8.99	5.6419
	0.46	0.8557	0.93252	1.02991	1.09694	1.16397	1.21438									9	5.46836	9	5.49148	9	5.50882	9	5.56084	9	5.6075	9	5.65596	9	5.64429
	0.4605	0.85622	0.93252	1.02978	1.09665	1.16353	1.21461									9.01	5.46453	9.01	5.49154	9.01	5.50881	9.01	5.56061	9.01	5.60547	9.01	5.65489	9.01	5.64178
	0.461	0.85675	0.93241	1.02978	1.09633	1.16287	1.21494									9.02	5.46705	9.02	5.49148	9.02	5.50864	9.02	5.56014	9.02	5.60536	9.02	5.65497	9.02	5.64326
	0.4615	0.85741	0.93274	1.03031	1.09621	1.16211	1.21536									9.03	5.46738	9.03	5.49061	9.03	5.50757	9.03	5.55844	9.03	5.6051	9.03	5.65433	9.03	5.64202
	0.462	0.8576	0.93307	1.03084	1.09614	1.16145	1.21585									9.04	5.46529	9.04	5.49181	9.04	5.50882	9.04	5.55985	9.04	5.60572	9.04	5.65498	9.04	5.64276
	0.4625	0.85747	0.9335	1.03162	1.09643	1.16123	1.21639									9.05	5.46946	9.05	5.49099	9.05	5.50814	9.05	5.55957	9.05	5.60555	9.05	5.65463	9.05	5.64274
	0.463	0.85688	0.9335	1.03241	1.09682	1.16123	1.21695									9.06	5.46683	9.06	5.49242	9.06	5.50921	9.06	5.55957	9.06	5.60527	9.06	5.65424	9.06	5.64147
	0.4635	0.85609	0.93361	1.03261	1.09692	1.16123	1.21751									9.07	5.4665	9.07	5.49203	9.07	5.50855	9.07	5.55812	9.07	5.60632	9.07	5.65448	9.07	5.64263
	0.464	0.85497	0.93296	1.03222	1.097	1.16178	1.21803									9.08	5.46551	9.08	5.4934	9.08	5.51005	9.08	5.55999	9.08	5.60554	9.08	5.65437	9.08	5.64216
	0.4645	0.85399	0.93175	1.03156	1.097	1.16243	1.21848									9.09	5.46726	9.09	5.49104	9.09	5.50805	9.09	5.5591	9.09	5.6048	9.09	5.65454	9.09	5.64287
	0.465	0.85287	0.93076	1.03064	1.09675	1.16287	1.21882									9.1	5.46595	9.1	5.49192	9.1	5.50869	9.1	5.55901	9.1	5.60485	9.1	5.65399	9.1	5.64134
	0.4655	0.85188	0.92978	1.02978	1.09649	1.1632	1.21901									9.11	5.46672	9.11	5.49148	9.11	5.50857	9.11	5.55985	9.11	5.60507	9.11	5.65458	9.11	5.64272
	0.466	0.85168	0.92934	1.02873	1.09597	1.1632	1.21903									9.12	5.46628	9.12	5.4923	9.12	5.50934	9.12	5.56047	9.12	5.60497	9.12	5.65451	9.12	5.64218
	0.4665	0.85135	0.92857	1.02814	1.09545	1.16276	1.21883									9.13	5.46595	9.13	5.49028	9.13	5.50716	9.13	5.55778	9.13	5.6046	9.13	5.65335	9.13	5.64165
	0.467	0.85103	0.92868	1.02755	1.09504	1.16254	1.21842									9.14	5.46738	9.14	5.4923	9.14	5.50896	9.14	5.55896	9.14	5.60504	9.14	5.6543	9.14	5.64271
	0.4675	0.85096	0.92901	1.02722	1.09494	1.16265	1.21779									9.15	5.46628	9.15	5.4928	9.15	5.50905	9.15	5.55778	9.15	5.60565	9.15	5.65416	9.15	5.64325
	0.468	0.85083	0.92945	1.02741	1.09519	1.16298	1.21697									9.16	5.46716	9.16	5.49269	9.16	5.50926	9.16	5.55896	9.16	5.60552	9.16	5.65485	9.16	5.64348
	0.4685	0.85089	0.93065	1.02788	1.09565	1.16342	1.21599									9.17	5.46737	9.17	5.49094	9.17	5.50766	9.17	5.55783	9.17	5.60521	9.17	5.65366	9.17	5.64149
	0.469	0.85089	0.93197	1.02834	1.09638	1.16441	1.2149									9.18	5.46529	9.18	5.48989	9.18	5.50738	9.18	5.55985	9.18	5.60584	9.18	5.65478	9.18	5.64205
	0.4695	0.85089	0.93372	1.02866	1.09714	1.16561	1.21376									9.19	5.46606	9.19	5.49055	9.19	5.5076	9.19	5.55873	9.19	5.60454	9.19	5.65313	9.19	5.64067
	0.47	0.85063	0.93537	1.02919	1.09784	1.16649	1.21266									9.2	5.46551	9.2	5.49077	9.2	5.50816	9.2	5.56032	9.2	5.60572	9.2	5.65433	9.2	5.64215
	0.4705	0.85043	0.93701	1.02965	1.09868	1.1677	1.21166									9.21	5.46957	9.21	5.4917	9.21	5.50861	9.21	5.55934	9.21	5.60494	9.21	5.65379	9.21	5.6418
	0.471	0.85017	0.93778	1.03005	1.09909	1.16814	1.21082									9.22	5.46825	9.22	5.49192	9.22	5.50882	9.22	5.55953	9.22	5.60494	9.22	5.65363	9.22	5.64142
	0.4715	0.85004	0.93844	1.03051	1.09949	1.16847	1.21018									9.23	5.46661	9.23	5.4911	9.23	5.50783	9.23	5.55802	9.23	5.60539	9.23	5.65372	9.23	5.64257
	0.472	0.84964	0.93811	1.03084	1.09916	1.16748	1.20978									9.24	5.46803	9.24	5.49335	9.24	5.5094	9.24	5.55755	9.24	5.60474	9.24	5.65397	9.24	5.64149
	0.4725	0.84932	0.93756	1.03123	1.09875	1.16627	1.20962									9.25	5.46474	9.25	5.49137	9.25	5.50824	9.25	5.55887	9.25	5.60458	9.25	5.65372	9.25	5.64109
	0.473	0.84859	0.93624	1.0311	1.09792	1.16474	1.20967									9.26	5.46661	9.26	5.49258	9.26	5.50922	9.26	5.55915	9.26	5.60505	9.26	5.65388	9.26	5.64179
	0.4735	0.848	0.93471	1.03057	1.09705	1.16353	1.20988									9.27	5.4654	9.27	5.49088	9.27	5.50771	9.27	5.55821	9.27	5.60409	9.27	5.65305	9.27	5.64198
	0.474	0.84695	0.93317	1.02998	1.09648	1.16298	1.21022									9.28	5.46803	9.28	5.49121	9.28	5.50786	9.28	5.55783	9.28	5.60558	9.28	5.65415	9.28	5.64228
	0.4745	0.84622	0.93197	1.02932	1.09593	1.16254	1.21062									9.29	5.4677	9.29	5.49077	9.29	5.50749	9.29	5.55764	9.29	5.6047	9.29	5.65292	9.29	5.64006
	0.475	0.84537	0.9312	1.02847	1.09562	1.16276	1.21104									9.3	5.46617	9.3	5.48852	9.3	5.50554	9.3	5.55661	9.3	5.60452	9.3	5.65274	9.3	5.64116
	0.4755	0.84511	0.93131	1.02774	1.09547	1.1632	1.21144									9.31	5.4665	9.31	5.49044	9.31	5.50769	9.31	5.55943	9.31	5.60493	9.31	5.65375	9.31	5.6414
	0.476	0.84517	0.93164	1.02702	1.09566	1.1643	1.2118									9.32	5.46935	9.32	5.49214	9.32	5.50878	9.32	5.55868	9.32	5.60492	9.32	5.65335	9.32	5.64104
	0.4765	0.84524	0.93263	1.02649	1.09584	1.16518	1.2121									9.33	5.46661	9.33	5.49099	9.33	5.50814	9.33	5.55957	9.33	5.60604	9.33	5.65425	9.33	5.64265
	0.477	0.84576	0.93372	1.02603	1.0961	1.16616	1.21233									9.34	5.46277	9.34	5.49181	9.34	5.50895	9.34	5.56037	9.34	5.60446	9.34	5.653	9.34	5.64153
	0.4775	0.84649	0.93493	1.02623	1.09647	1.16671	1.2125									9.35	5.46628	9.35	5.49105	9.35	5.50759	9.35	5.55722	9.35	5.60452	9.35	5.65203	9.35	5.64124
	0.478	0.84714	0.93624	1.02663	1.09645	1.16627	1.21259									9.36	5.46518	9.36	5.49209	9.36	5.50891	9.36	5.55938	9.36	5.60265	9.36	5.65236	9.36	5.63966
	0.4785	0.848	0.93745	1.02722	1.09641	1.16561	1.2126									9.37	5.46716	9.37	5.49126	9.37	5.5077	9.37	5.55703	9.37	5.60556	9.37	5.65326	9.37	5.64154
	0.479	0.84912	0.93866	1.02781	1.09622	1.16463	1.21251									9.38	5.46485	9.38	5.49066	9.38	5.50776	9.38	5.55905	9.38	5.60453	9.38	5.65361	9.38	5.64117
	0.4795	0.85004	0.93942	1.02801	1.09555	1.16309	1.21231									9.39	5.46628	9.39	5.49121	9.39	5.50776	9.39	5.55741	9.39	5.6042	9.39	5.65209	9.39	5.64026
	0.48	0.8507	0.93964	1.0286	1.09514	1.16167	1.21199									9.4	5.46474	9.4	5.49291	9.4	5.50967	9.4	5.55995	9.4	5.60412	9.4	5.65307	9.4	5.64128
	0.4805	0.85149	0.93964	1.02913	1.09469	1.16024	1.21155									9.41	5.46398	9.41	5.49285	9.41	5.50949	9.41	5.55943	9.41	5.60447	9.41	5.65259	9.41	5.64067
	0.481	0.85129	0.93899	1.02926	1.09437	1.15947	1.211									9.42	5.46222	9.42	5.49154	9.42	5.50866	9.42	5.56004	9.42	5.60451	9.42	5.65337	9.42	5.64131
	0.4815	0.85063	0.93811	1.02913	1.09403	1.15893	1.21038									9.43	5.46672	9.43	5.49154	9.43	5.50785	9.43	5.5568	9.43	5.60458	9.43	5.65227	9.43	5.64038
	0.482	0.84925	0.93668	1.0286	1.09371	1.15882	1.20969									9.44	5.46409	9.44	5.4928	9.44	5.50934	9.44	5.55896	9.44	5.60518	9.44	5.65357	9.44	5.64162
	0.4825	0.84774	0.93559	1.02807	1.09328	1.15849	1.20897									9.45	5.46485	9.45	5.49066	9.45	5.50748	9.45	5.55793	9.45	5.60445	9.45	5.65297	9.45	5.64016
	0.483	0.84622	0.93383	1.02735	1.09303	1.15871	1.20827									9.46	5.46562	9.46	5.49291	9.46	5.50961	9.46	5.55971	9.46	5.60435	9.46	5.65276	9.46	5.64127
	0.4835	0.8455	0.93241	1.02702	1.09298	1.15893	1.20761									9.47	5.46606	9.47	5.49011	9.47	5.50717	9.47	5.55835	9.47	5.6029	9.47	5.652	9.47	5.63905
	0.484	0.84491	0.93131	1.02636	1.09308	1.1598	1.20702									9.48	5.46518	9.48	5.49252	9.48	5.50912	9.48	5.55891	9.48	5.60279	9.48	5.65154	9.48	5.63812
	0.4845	0.84484	0.93043	1.02597	1.09333	1.16068	1.20654									9.49	5.4676	9.49	5.49006	9.49	5.50696	9.49	5.55765	9.49	5.60449	9.49	5.65217	9.49	5.64023
	0.485	0.84491	0.92989	1.02544	1.09328	1.16112	1.20621									9.5	5.46584	9.5	5.49302	9.5	5.50963	9.5	5.55948	9.5	5.60478	9.5	5.65348	9.5	5.64156
	0.4855	0.84451	0.92978	1.02511	1.0935	1.16189	1.20604									9.51	5.46387	9.51	5.49214	9.51	5.50868	9.51	5.5583	9.51	5.60404	9.51	5.65229	9.51	5.64067
	0.486	0.84405	0.92978	1.02498	1.09376	1.16254	1.20605									9.52	5.46431	9.52	5.49269	9.52	5.5091	9.52	5.55835	9.52	5.60357	9.52	5.65215	9.52	5.63973
	0.4865	0.84359	0.92967	1.02478	1.09421	1.16364	1.20626									9.53	5.46573	9.53	5.48973	9.53	5.50638	9.53	5.55633	9.53	5.60261	9.53	5.6511	9.53	5.63883
	0.487	0.84241	0.92956	1.02452	1.09441	1.1643	1.20666									9.54	5.46902	9.54	5.49187	9.54	5.50852	9.54	5.55849	9.54	5.60371	9.54	5.65262	9.54	5.64071
	0.4875	0.84142	0.92868	1.02399	1.0947	1.1654	1.20721									9.55	5.4631	9.55	5.49307	9.55	5.5096	9.55	5.5592	9.55	5.60462	9.55	5.65324	9.55	5.6419
	0.488	0.8403	0.92791	1.0234	1.09478	1.16616	1.20787									9.56	5.46233	9.56	5.49356	9.56	5.50944	9.56	5.55708	9.56	5.6036	9.56	5.65219	9.56	5.63992
	0.4885	0.83978	0.92693	1.02288	1.09469	1.16649	1.20857									9.57	5.46628	9.57	5.49269	9.57	5.50879	9.57	5.55708	9.57	5.60444	9.57	5.6522	9.57	5.64013
	0.489	0.83945	0.92649	1.02255	1.09463	1.16671	1.20926									9.58	5.46343	9.58	5.49132	9.58	5.50796	9.58	5.55788	9.58	5.60421	9.58	5.65246	9.58	5.64006
	0.4895	0.83945	0.92627	1.02241	1.09462	1.16682	1.20985									9.59	5.46573	9.59	5.4894	9.59	5.50641	9.59	5.55746	9.59	5.60428	9.59	5.65193	9.59	5.63949
	0.49	0.83971	0.9266	1.02209	1.0944	1.16671	1.2103									9.6	5.47023	9.6	5.49242	9.6	5.50868	9.6	5.55746	9.6	5.60519	9.6	5.65306	9.6	5.6407
	0.4905	0.8405	0.92747	1.02248	1.09454	1.1666	1.21056									9.61	5.46628	9.61	5.49165	9.61	5.50816	9.61	5.55769	9.61	5.60448	9.61	5.65205	9.61	5.64004
	0.491	0.84116	0.92802	1.02274	1.0944	1.16605	1.21064									9.62	5.46507	9.62	5.49203	9.62	5.50862	9.62	5.5584	9.62	5.60377	9.62	5.65227	9.62	5.64021
	0.4915	0.84241	0.92835	1.02327	1.09401	1.16474	1.21054									9.63	5.4642	9.63	5.49066	9.63	5.50791	9.63	5.55967	9.63	5.60337	9.63	5.65223	9.63	5.63913
	0.492	0.8428	0.92868	1.02386	1.09336	1.16287	1.21032									9.64	5.46529	9.64	5.49357	9.64	5.51026	9.64	5.56032	9.64	5.60381	9.64	5.65255	9.64	5.64075
	0.4925	0.84306	0.92879	1.02478	1.09301	1.16123	1.21003									9.65	5.46704	9.65	5.49049	9.65	5.507	9.65	5.55652	9.65	5.60213	9.65	5.65099	9.65	5.63876
	0.493	0.84306	0.92879	1.02564	1.09294	1.16024	1.20974									9.66	5.46562	9.66	5.48962	9.66	5.50679	9.66	5.5583	9.66	5.60445	9.66	5.65271	9.66	5.64171
	0.4935	0.84313	0.92868	1.02616	1.0926	1.15904	1.20951									9.67	5.46474	9.67	5.49324	9.67	5.50966	9.67	5.55891	9.67	5.60474	9.67	5.65287	9.67	5.64004
	0.494	0.84326	0.92769	1.02597	1.09245	1.15893	1.20938									9.68	5.46551	9.68	5.49126	9.68	5.50813	9.68	5.55873	9.68	5.60388	9.68	5.65222	9.68	5.64051
	0.4945	0.84326	0.92693	1.02577	1.09219	1.1586	1.20935									9.69	5.46463	9.69	5.49132	9.69	5.508	9.69	5.55802	9.69	5.60342	9.69	5.65183	9.69	5.63932
	0.495	0.84293	0.92572	1.02485	1.09151	1.15816	1.20941									9.7	5.46716	9.7	5.49137	9.7	5.50781	9.7	5.55713	9.7	5.60399	9.7	5.65176	9.7	5.64033
	0.4955	0.84234	0.92506	1.02366	1.09036	1.15706	1.20953									9.71	5.46617	9.71	5.49209	9.71	5.50856	9.71	5.55798	9.71	5.60473	9.71	5.65221	9.71	5.64049
	0.496	0.84181	0.92473	1.02209	1.08947	1.15684	1.20966									9.72	5.46573	9.72	5.49203	9.72	5.50887	9.72	5.55938	9.72	5.60348	9.72	5.65246	9.72	5.64165
	0.4965	0.8407	0.92495	1.02057	1.08833	1.15608	1.20975									9.73	5.46507	9.73	5.49121	9.73	5.50719	9.73	5.55515	9.73	5.60391	9.73	5.65121	9.73	5.64002
	0.497	0.83932	0.9255	1.01932	1.08786	1.1564	1.2098									9.74	5.46672	9.74	5.49236	9.74	5.50847	9.74	5.5568	9.74	5.60223	9.74	5.65094	9.74	5.63751
	0.4975	0.83839	0.9255	1.01788	1.08725	1.15662	1.20981									9.75	5.46376	9.75	5.49181	9.75	5.508	9.75	5.55656	9.75	5.60391	9.75	5.65208	9.75	5.64011
	0.498	0.83787	0.92528	1.01682	1.08705	1.15728	1.20981									9.76	5.46474	9.76	5.49302	9.76	5.50933	9.76	5.55826	9.76	5.60367	9.76	5.6518	9.76	5.64016
	0.4985	0.83747	0.92462	1.0161	1.08691	1.15772	1.20985									9.77	5.46573	9.77	5.4894	9.77	5.5062	9.77	5.55661	9.77	5.60379	9.77	5.65122	9.77	5.63926
	0.499	0.83734	0.92375	1.01518	1.08678	1.15838	1.20999									9.78	5.46409	9.78	5.48907	9.78	5.50613	9.78	5.55732	9.78	5.60441	9.78	5.65229	9.78	5.64069
	0.4995	0.83728	0.92265	1.01472	1.08683	1.15893	1.21029									9.79	5.46343	9.79	5.49022	9.79	5.50668	9.79	5.55605	9.79	5.60297	9.79	5.65085	9.79	5.63914
	0.5	0.83767	0.92133	1.01465	1.08685	1.15904	1.21077									9.8	5.46464	9.8	5.49318	9.8	5.50886	9.8	5.5559	9.8	5.60466	9.8	5.65195	9.8	5.63977
	0.5005	0.83826	0.92046	1.01439	1.08677	1.15915	1.21142									9.81	5.4654	9.81	5.49351	9.81	5.50907	9.81	5.55576	9.81	5.60313	9.81	5.65069	9.81	5.63931
	0.501	0.83918	0.91991	1.01465	1.08674	1.15882	1.21222									9.82	5.46562	9.82	5.49132	9.82	5.50739	9.82	5.55558	9.82	5.60419	9.82	5.65182	9.82	5.63917
	0.5015	0.83978	0.92013	1.01492	1.08649	1.15805	1.21309									9.83	5.46529	9.83	5.49279	9.83	5.50854	9.83	5.55581	9.83	5.60311	9.83	5.65095	9.83	5.63856
	0.502	0.84057	0.9209	1.01544	1.08609	1.15673	1.21397									9.84	5.46507	9.84	5.49186	9.84	5.50879	9.84	5.55957	9.84	5.6032	9.84	5.6518	9.84	5.63978
	0.5025	0.84076	0.92133	1.01597	1.08575	1.15553	1.21476									9.85	5.46529	9.85	5.49154	9.85	5.50768	9.85	5.55609	9.85	5.60462	9.85	5.65137	9.85	5.63937
	0.503	0.8405	0.92298	1.01636	1.08528	1.15421	1.21539									9.86	5.46759	9.86	5.49203	9.86	5.50796	9.86	5.55576	9.86	5.60417	9.86	5.65093	9.86	5.63994
	0.5035	0.8401	0.92397	1.01676	1.0851	1.15344	1.21581									9.87	5.4631	9.87	5.49181	9.87	5.50834	9.87	5.55793	9.87	5.60447	9.87	5.6523	9.87	5.64119
	0.504	0.83905	0.92539	1.01649	1.08474	1.153	1.216									9.88	5.46617	9.88	5.49302	9.88	5.50893	9.88	5.55666	9.88	5.60425	9.88	5.65129	9.88	5.63923
	0.5045	0.83833	0.92583	1.01636	1.0849	1.15344	1.21595									9.89	5.46759	9.89	5.49049	9.89	5.50713	9.89	5.55703	9.89	5.60514	9.89	5.65253	9.89	5.64019
	0.505	0.83721	0.92605	1.01584	1.08497	1.1541	1.2157									9.9	5.46617	9.9	5.49231	9.9	5.50827	9.9	5.55614	9.9	5.6035	9.9	5.65123	9.9	5.63992
	0.5055	0.83642	0.92539	1.01524	1.08511	1.15498	1.21528									9.91	5.46409	9.91	5.49143	9.91	5.50756	9.91	5.55595	9.91	5.60345	9.91	5.65126	9.91	5.6391
	0.506	0.83563	0.92451	1.01472	1.08562	1.15651	1.21476									9.92	5.46332	9.92	5.49285	9.92	5.50888	9.92	5.55699	9.92	5.60407	9.92	5.65196	9.92	5.64049
	0.5065	0.83517	0.92353	1.01426	1.08637	1.15849	1.21417									9.93	5.46431	9.93	5.49313	9.93	5.5092	9.93	5.55741	9.93	5.60294	9.93	5.65069	9.93	5.63896
	0.507	0.83524	0.92232	1.01439	1.08721	1.16002	1.21355									9.94	5.4643	9.94	5.49044	9.94	5.5067	9.94	5.55548	9.94	5.60307	9.94	5.65103	9.94	5.63894
	0.5075	0.83537	0.92166	1.01459	1.08797	1.16134	1.21293									9.95	5.4631	9.95	5.49186	9.95	5.50783	9.95	5.55572	9.95	5.60441	9.95	5.65168	9.95	5.63904
	0.508	0.83557	0.921	1.01498	1.0886	1.16222	1.21232									9.96	5.46409	9.96	5.49236	9.96	5.50872	9.96	5.55779	9.96	5.60398	9.96	5.65175	9.96	5.6409
	0.5085	0.83583	0.9209	1.01564	1.08871	1.16178	1.21173									9.97	5.4665	9.97	5.4923	9.97	5.50799	9.97	5.55506	9.97	5.60288	9.97	5.6502	9.97	5.63875
	0.509	0.83589	0.92155	1.01643	1.08845	1.16046	1.21116									9.98	5.46672	9.98	5.49241	9.98	5.50845	9.98	5.55656	9.98	5.60388	9.98	5.65212	9.98	5.6393
	0.5095	0.83537	0.92188	1.01709	1.08812	1.15915	1.21064									9.99	5.46518	9.99	5.49241	9.99	5.50804	9.99	5.55492	9.99	5.6031	9.99	5.65063	9.99	5.6384
	0.51	0.83504	0.92188	1.01755	1.08725	1.15695	1.21018									10	5.46628	10	5.49241	10	5.50853	10	5.55689	10	5.60333	10	5.65171	10	5.63925
	0.5105	0.83445	0.92122	1.01794	1.08624	1.15454	1.2098
	0.511	0.83372	0.92002	1.01801	1.08523	1.15246	1.20952
	0.5115	0.83247	0.91903	1.01755	1.08407	1.15059	1.20936
	0.512	0.83142	0.91793	1.01722	1.08347	1.14972	1.20932
	0.5125	0.83057	0.91728	1.01722	1.08336	1.1495	1.20941
	0.513	0.83024	0.91684	1.01742	1.08346	1.1495	1.20961
	0.5135	0.8303	0.91673	1.01781	1.08387	1.14994	1.20989
	0.514	0.83076	0.9175	1.01866	1.08474	1.15081	1.2102
	0.5145	0.83162	0.91914	1.01926	1.08536	1.15147	1.21049
	0.515	0.83228	0.92078	1.01985	1.08621	1.15257	1.21069
	0.5155	0.83293	0.92232	1.01985	1.08687	1.15388	1.21073
	0.516	0.8332	0.92397	1.01965	1.08748	1.15531	1.21056
	0.5165	0.83353	0.92484	1.01913	1.08815	1.15717	1.21012
	0.517	0.83399	0.92539	1.01847	1.0887	1.15893	1.20941
	0.5175	0.83418	0.92583	1.01794	1.08904	1.16013	1.20845
	0.518	0.83412	0.9266	1.01735	1.08913	1.1609	1.20729
	0.5185	0.83392	0.92715	1.01702	1.08902	1.16101	1.20601
	0.519	0.83379	0.92769	1.01682	1.0887	1.16057	1.20471
	0.5195	0.83379	0.92813	1.01636	1.0883	1.16024	1.2035
	0.52	0.83418	0.92857	1.0157	1.08737	1.15904	1.20248
	0.5205	0.83425	0.92846	1.01492	1.08637	1.15783	1.2017
	0.521	0.83445	0.92824	1.01426	1.08533	1.1564	1.2012
	0.5215	0.83399	0.92725	1.01386	1.0842	1.15454	1.20099
	0.522	0.83386	0.92627	1.01347	1.08319	1.1529	1.20104
	0.5225	0.83346	0.92561	1.01301	1.08246	1.15191	1.20131
	0.523	0.83353	0.92484	1.01255	1.08135	1.15015	1.20174
	0.5235	0.83412	0.92462	1.01248	1.08066	1.14884	1.20226
	0.524	0.83491	0.92462	1.01248	1.08017	1.14785	1.20283
	0.5245	0.83563	0.92506	1.01235	1.07977	1.14719	1.20338
	0.525	0.83603	0.92495	1.01248	1.07989	1.1473	1.20388
	0.5255	0.83655	0.92495	1.01255	1.08014	1.14774	1.2043
	0.526	0.83668	0.92429	1.01261	1.08056	1.14851	1.20462
	0.5265	0.83629	0.92309	1.01248	1.08077	1.14906	1.20485
	0.527	0.8355	0.92166	1.01189	1.0807	1.1495	1.20501
	0.5275	0.83458	0.91903	1.01123	1.08059	1.14994	1.20514
	0.528	0.83359	0.91662	1.01018	1.08055	1.15092	1.20528
	0.5285	0.83247	0.91421	1.00939	1.08054	1.15169	1.20548
	0.529	0.83122	0.91256	1.00893	1.08081	1.15268	1.20577
	0.5295	0.83004	0.91125	1.00834	1.08073	1.15311	1.20614
	0.53	0.82932	0.9107	1.0084	1.08081	1.15322	1.20659
	0.5305	0.82899	0.91081	1.00847	1.08101	1.15355	1.20705
	0.531	0.82886	0.91136	1.00893	1.08108	1.15322	1.20746
	0.5315	0.82892	0.91267	1.00899	1.081	1.153	1.20774
	0.532	0.82886	0.91432	1.00939	1.08098	1.15257	1.20781
	0.5325	0.82905	0.91574	1.00932	1.08084	1.15235	1.20761
	0.533	0.82872	0.91717	1.00946	1.08107	1.15268	1.2071
	0.5335	0.82872	0.91815	1.01018	1.08149	1.15279	1.2063
	0.534	0.82846	0.91903	1.01044	1.08177	1.15311	1.20527
	0.5345	0.82741	0.91892	1.01057	1.08195	1.15333	1.20407
	0.535	0.82662	0.91837	1.01057	1.08201	1.15344	1.20283
	0.5355	0.8253	0.91783	1.01077	1.08216	1.15355	1.20166
	0.536	0.82438	0.91673	1.01077	1.08216	1.15355	1.20065
	0.5365	0.82339	0.91519	1.01077	1.08233	1.15388	1.19989
	0.537	0.82254	0.91388	1.0111	1.08271	1.15432	1.19943
	0.5375	0.82228	0.91333	1.01123	1.08299	1.15476	1.19928
	0.538	0.82208	0.91234	1.01117	1.08313	1.15509	1.19941
	0.5385	0.82221	0.9119	1.01097	1.08292	1.15487	1.19977
	0.539	0.82247	0.91158	1.01038	1.08241	1.15443	1.2003
	0.5395	0.82267	0.91158	1.00946	1.08173	1.15399	1.20092
	0.54	0.8228	0.9118	1.00814	1.08062	1.15311	1.20158
	0.5405	0.82293	0.9118	1.00689	1.07973	1.15257	1.20222
	0.541	0.82274	0.91136	1.00564	1.07932	1.153	1.2028
	0.5415	0.82195	0.91081	1.00492	1.07946	1.15399	1.20328
	0.542	0.82103	0.91004	1.00432	1.07965	1.15498	1.20366
	0.5425	0.82024	0.90949	1.00446	1.08011	1.15575	1.20391
	0.543	0.81978	0.90894	1.00465	1.08053	1.1564	1.20402
	0.5435	0.81978	0.9084	1.00518	1.08079	1.1564	1.20397
	0.544	0.82011	0.90774	1.00557	1.0805	1.15542	1.20377
	0.5445	0.82057	0.90708	1.0063	1.08047	1.15465	1.20343
	0.545	0.82096	0.90719	1.00709	1.08021	1.15333	1.20298
	0.5455	0.82103	0.90708	1.00788	1.08045	1.15301	1.20246
	0.546	0.82076	0.90741	1.00801	1.08046	1.1529	1.20193
	0.5465	0.82063	0.90829	1.00801	1.08051	1.15301	1.20144
	0.547	0.82043	0.90883	1.00774	1.08054	1.15333	1.20103
	0.5475	0.82037	0.9096	1.00768	1.08067	1.15366	1.20072
	0.548	0.82037	0.90982	1.00761	1.08047	1.15333	1.20055
	0.5485	0.8207	0.91004	1.00722	1.08017	1.15311	1.2005
	0.549	0.82136	0.90993	1.00755	1.08	1.15246	1.20057
	0.5495	0.82208	0.90938	1.00755	1.07962	1.15169	1.20071
	0.55	0.82287	0.90851	1.00781	1.07953	1.15125	1.2009
	0.5505	0.82333	0.90807	1.00814	1.0792	1.15026	1.2011
	0.551	0.82372	0.9073	1.00781	1.0786	1.14939	1.20128
	0.5515	0.82372	0.90708	1.00768	1.07809	1.14851	1.2014
	0.552	0.82366	0.90697	1.00755	1.07792	1.14829	1.20145
	0.5525	0.82346	0.90653	1.00728	1.07767	1.14807	1.20142
	0.553	0.82293	0.90675	1.00669	1.07749	1.14829	1.20132
	0.5535	0.82234	0.90631	1.00663	1.07762	1.14862	1.20116
	0.554	0.82122	0.90664	1.00643	1.07758	1.14873	1.20096
	0.5545	0.82017	0.90697	1.0061	1.07747	1.14884	1.20075
	0.555	0.81912	0.90664	1.00557	1.07732	1.14906	1.20053
	0.5555	0.81839	0.90664	1.00544	1.07731	1.14917	1.20033
	0.556	0.81793	0.90664	1.00498	1.07724	1.1495	1.20015
	0.5565	0.818	0.90631	1.00465	1.07691	1.14917	1.19999
	0.557	0.81826	0.90598	1.00452	1.0769	1.14928	1.19984
	0.5575	0.81872	0.90565	1.00459	1.07716	1.14972	1.19971
	0.558	0.81919	0.90489	1.00465	1.07779	1.15092	1.19959
	0.5585	0.81951	0.90445	1.00485	1.07838	1.15191	1.19948
	0.559	0.81964	0.90368	1.00505	1.07898	1.1529	1.19939
	0.5595	0.81958	0.90324	1.00544	1.07977	1.1541	1.19932
	0.56	0.81925	0.90291	1.00597	1.08037	1.15476	1.19927
	0.5605	0.81859	0.90248	1.0063	1.08092	1.15553	1.19927
	0.561	0.81813	0.90226	1.00643	1.08131	1.15618	1.1993
	0.5615	0.8178	0.90226	1.00676	1.08158	1.1564	1.19938
	0.562	0.81761	0.90248	1.00682	1.08172	1.15662	1.19949
	0.5625	0.81774	0.9028	1.00689	1.08187	1.15684	1.19964
	0.563	0.81807	0.90313	1.00682	1.08172	1.15662	1.19981
	0.5635	0.81813	0.90335	1.00676	1.08175	1.15673	1.19996
	0.564	0.81833	0.90368	1.00603	1.08111	1.15619	1.20008
	0.5645	0.81813	0.90335	1.00531	1.08042	1.15553	1.20014
	0.565	0.81767	0.90346	1.00465	1.07949	1.15432	1.20015
	0.5655	0.81721	0.90368	1.00367	1.07834	1.15301	1.2001
	0.566	0.81688	0.90379	1.00321	1.07773	1.15224	1.20001
	0.5665	0.81695	0.90379	1.00274	1.07678	1.15081	1.1999
	0.567	0.81701	0.90368	1.00281	1.07632	1.14983	1.19979
	0.5675	0.81728	0.90335	1.00274	1.07573	1.14873	1.19973
	0.568	0.81787	0.9028	1.00274	1.0754	1.14807	1.19971
	0.5685	0.81866	0.9016	1.00307	1.07535	1.14763	1.19975
	0.569	0.81951	0.90094	1.0036	1.07551	1.14741	1.19984
	0.5695	0.82011	0.90028	1.00399	1.07576	1.14752	1.19997
	0.57	0.8207	0.89995	1.00419	1.0758	1.14741	1.20012
	0.5705	0.82037	0.89984	1.00446	1.07599	1.14752	1.20026
	0.571	0.81984	0.90039	1.00419	1.07575	1.1473	1.20036
	0.5715	0.81833	0.90105	1.00399	1.07559	1.14719	1.20039
	0.572	0.81668	0.9016	1.00321	1.0752	1.14719	1.20036
	0.5725	0.81458	0.90248	1.00235	1.07499	1.14763	1.20025
	0.573	0.81274	0.9028	1.00169	1.0751	1.14851	1.2001
	0.5735	0.81116	0.9028	1.00149	1.07555	1.14961	1.19992
	0.574	0.81011	0.90258	1.0013	1.076	1.1507	1.19976
	0.5745	0.80925	0.90171	1.00136	1.07636	1.15136	1.19964
	0.575	0.80859	0.90105	1.00143	1.07651	1.15158	1.19958
	0.5755	0.80866	0.90017	1.00117	1.07665	1.15213	1.19958
	0.576	0.80912	0.89941	1.00103	1.07658	1.15213	1.1996
	0.5765	0.80945	0.89897	1.00084	1.07627	1.15169	1.19964
	0.577	0.81004	0.89853	1.00018	1.07583	1.15147	1.19964
	0.5775	0.81057	0.89798	0.99939	1.07538	1.15136	1.19958
	0.578	0.81136	0.89776	0.99847	1.07464	1.15081	1.19946
	0.5785	0.81228	0.89732	0.99761	1.07378	1.14994	1.19928
	0.579	0.813	0.8971	0.99689	1.07336	1.14983	1.19904
	0.5795	0.81373	0.89655	0.99689	1.07303	1.14917	1.1988
	0.58	0.81419	0.8959	0.99709	1.07313	1.14917	1.19858
	0.5805	0.81445	0.8948	0.99788	1.07341	1.14895	1.19843
	0.581	0.81399	0.8937	0.9986	1.074	1.14939	1.19837
	0.5815	0.8134	0.89228	0.99913	1.07409	1.14906	1.19845
	0.582	0.81261	0.89096	0.99919	1.07407	1.14895	1.19867
	0.5825	0.81168	0.88965	0.99899	1.07359	1.14818	1.19906
	0.583	0.81083	0.88899	0.99847	1.07283	1.14719	1.1996
	0.5835	0.80971	0.88888	0.99794	1.07197	1.14599	1.20028
	0.584	0.80892	0.88943	0.99696	1.07076	1.14456	1.20105
	0.5845	0.80873	0.88976	0.99643	1.06984	1.14325	1.20183
	0.585	0.80873	0.88987	0.9959	1.06892	1.14193	1.20255
	0.5855	0.80912	0.89063	0.99518	1.06833	1.14149	1.20312
	0.586	0.80991	0.89118	0.99485	1.06817	1.14149	1.20346
	0.5865	0.8109	0.89184	0.99479	1.06847	1.14215	1.20355
	0.587	0.81162	0.89217	0.99472	1.06882	1.14292	1.20334
	0.5875	0.81228	0.89305	0.99498	1.06923	1.14347	1.20286
	0.588	0.81287	0.8937	0.99518	1.06943	1.14369	1.20216
	0.5885	0.813	0.89425	0.99498	1.06955	1.14412	1.20128
	0.589	0.81254	0.89524	0.99446	1.0694	1.14434	1.20032
	0.5895	0.81247	0.89524	0.99426	1.06919	1.14412	1.19934
	0.59	0.81188	0.89579	0.99413	1.06918	1.14423	1.19844
	0.5905	0.81215	0.89623	0.99413	1.06891	1.14369	1.19768
	0.591	0.81241	0.8959	0.99399	1.06857	1.14314	1.1971
	0.5915	0.8128	0.8959	0.99406	1.06827	1.14248	1.19675
	0.592	0.8128	0.89524	0.99413	1.06803	1.14193	1.19662
	0.5925	0.81313	0.89425	0.99439	1.06789	1.14138	1.19668
	0.593	0.81307	0.89304	0.99479	1.06759	1.1404	1.19688
	0.5935	0.8132	0.89195	0.99525	1.06722	1.13919	1.19714
	0.594	0.8132	0.89129	0.99584	1.06696	1.13809	1.19738
	0.5945	0.81359	0.89107	0.9961	1.06655	1.137	1.19751
	0.595	0.81399	0.89162	0.99669	1.0663	1.1359	1.19748
	0.5955	0.81445	0.89294	0.99676	1.06611	1.13546	1.19728
	0.596	0.81511	0.89425	0.99676	1.06616	1.13557	1.19691
	0.5965	0.81537	0.8959	0.99597	1.06615	1.13634	1.19644
	0.597	0.81557	0.89677	0.99544	1.06622	1.137	1.19596
	0.5975	0.81563	0.89754	0.99485	1.06609	1.13733	1.19556
	0.598	0.81544	0.89787	0.99419	1.06592	1.13765	1.19531
	0.5985	0.81544	0.89765	0.9938	1.06551	1.13722	1.19529
	0.599	0.81544	0.89699	0.99321	1.06516	1.13711	1.1955
	0.5995	0.81557	0.89601	0.99274	1.06487	1.137	1.19591
	0.6	0.8157	0.89524	0.99209	1.06476	1.13744	1.19645
	0.6005	0.81557	0.89447	0.99163	1.06502	1.13842	1.19706
	0.601	0.8155	0.89403	0.99071	1.06511	1.13952	1.19762
	0.6015	0.81491	0.89392	0.99044	1.06569	1.14094	1.19805
	0.602	0.81425	0.89348	0.99057	1.06614	1.14171	1.19832
	0.6025	0.81346	0.89326	0.9913	1.067	1.1427	1.19838
	0.603	0.81261	0.89239	0.99228	1.0676	1.14292	1.19823
	0.6035	0.81188	0.89129	0.9934	1.06805	1.1427	1.19791
	0.604	0.81116	0.89019	0.99465	1.06846	1.14226	1.19745
	0.6045	0.81057	0.8891	0.99544	1.06841	1.14138	1.1969
	0.605	0.80984	0.88866	0.9959	1.06815	1.1404	1.19632
	0.6055	0.80879	0.888	0.99577	1.06759	1.13941	1.19577
	0.606	0.80793	0.888	0.99538	1.06701	1.13864	1.19529
	0.6065	0.80721	0.888	0.99432	1.0661	1.13787	1.19494
	0.607	0.80662	0.88866	0.9934	1.06531	1.13722	1.19474
	0.6075	0.80596	0.88877	0.99228	1.06437	1.13645	1.1947
	0.608	0.80583	0.88954	0.99169	1.06391	1.13612	1.19482
	0.6085	0.80576	0.89041	0.99123	1.06362	1.13601	1.19508
	0.609	0.80596	0.8903	0.9909	1.06335	1.13579	1.19541
	0.6095	0.80622	0.89019	0.99104	1.06341	1.13579	1.19579
	0.61	0.80668	0.88987	0.99136	1.06391	1.13645	1.19617
	0.6105	0.80721	0.88976	0.99182	1.06436	1.13689	1.19652
	0.611	0.80741	0.88997	0.99228	1.06513	1.13798	1.19684
	0.6115	0.80748	0.89052	0.99314	1.06594	1.13875	1.19713
	0.612	0.80728	0.89096	0.99393	1.06678	1.13963	1.19741
	0.6125	0.80721	0.89107	0.99465	1.06747	1.14029	1.19768
	0.613	0.80741	0.89107	0.99518	1.068	1.14083	1.19791
	0.6135	0.80741	0.89096	0.99557	1.06837	1.14116	1.19806
	0.614	0.8078	0.88997	0.99571	1.0686	1.14149	1.19807
	0.6145	0.8078	0.8891	0.99571	1.0686	1.14149	1.19787
	0.615	0.80793	0.88822	0.99597	1.06867	1.14138	1.1974
	0.6155	0.80761	0.8868	0.99584	1.06866	1.14149	1.19663
	0.616	0.80748	0.88548	0.99617	1.06899	1.14182	1.19559
	0.6165	0.80741	0.88438	0.99597	1.06928	1.14259	1.19432
	0.617	0.80728	0.8834	0.99584	1.06938	1.14292	1.19292
	0.6175	0.80748	0.88318	0.99538	1.06931	1.14325	1.19148
	0.618	0.80748	0.88373	0.99505	1.06931	1.14358	1.1901
	0.6185	0.80754	0.88482	0.99367	1.06879	1.14391	1.18887
	0.619	0.80767	0.8868	0.99228	1.06815	1.14401	1.18785
	0.6195	0.808	0.88866	0.99071	1.06747	1.14423	1.18709
	0.62	0.8082	0.89009	0.98926	1.0668	1.14434	1.18659
	0.6205	0.80813	0.89063	0.98827	1.06653	1.14478	1.18635
	0.621	0.80734	0.89085	0.98794	1.06647	1.145	1.18635
	0.6215	0.80688	0.88976	0.98794	1.06675	1.14555	1.18654
	0.622	0.80616	0.88855	0.98821	1.06677	1.14533	1.1869
	0.6225	0.80557	0.8868	0.98867	1.06689	1.14511	1.18736
	0.623	0.8057	0.88515	0.98913	1.06695	1.14478	1.18791
	0.6235	0.8057	0.88296	0.98932	1.06689	1.14445	1.18849
	0.624	0.80563	0.8812	0.98926	1.0668	1.14434	1.18908
	0.6245	0.80537	0.87978	0.98913	1.06673	1.14434	1.18964
	0.625	0.80484	0.87835	0.98893	1.06664	1.14434	1.19016
	0.6255	0.80451	0.87758	0.98906	1.06659	1.14412	1.19061
	0.626	0.80412	0.87704	0.98926	1.06663	1.14401	1.191
	0.6265	0.80379	0.87671	0.98932	1.06645	1.14358	1.19132
	0.627	0.80353	0.87726	0.98979	1.06641	1.14303	1.19156
	0.6275	0.80386	0.87824	0.99051	1.06666	1.14281	1.19173
	0.628	0.80445	0.87945	0.99136	1.06698	1.14259	1.19184
	0.6285	0.80484	0.88022	0.99209	1.06723	1.14237	1.19188
	0.629	0.8055	0.88109	0.99288	1.0674	1.14193	1.19185
	0.6295	0.80576	0.88164	0.9934	1.06717	1.14094	1.19176
	0.63	0.8057	0.88186	0.9936	1.06684	1.14007	1.1916
	0.6305	0.8053	0.88241	0.9938	1.06638	1.13897	1.19138
	0.631	0.80478	0.88329	0.99367	1.06588	1.13809	1.19113
	0.6315	0.80432	0.88449	0.99367	1.06561	1.13755	1.19086
	0.632	0.80379	0.88559	0.9936	1.06574	1.13787	1.19061
	0.6325	0.80326	0.88614	0.99321	1.06554	1.13787	1.19039
	0.633	0.80261	0.88636	0.99307	1.06547	1.13787	1.19023
	0.6335	0.80201	0.88702	0.99288	1.06532	1.13776	1.19013
	0.634	0.80116	0.88745	0.99268	1.065	1.13733	1.19008
	0.6345	0.79978	0.88756	0.99235	1.06462	1.13689	1.19007
	0.635	0.79827	0.88723	0.99215	1.0643	1.13645	1.19007
	0.6355	0.79688	0.88658	0.99209	1.06394	1.13579	1.19006
	0.636	0.79583	0.88581	0.99202	1.06358	1.13513	1.19001
	0.6365	0.79544	0.88559	0.99209	1.06355	1.13502	1.18992
	0.637	0.79504	0.88515	0.99215	1.06397	1.13579	1.18979
	0.6375	0.79497	0.88526	0.99176	1.06383	1.1359	1.18964
	0.638	0.79484	0.8846	0.99209	1.06421	1.13634	1.18952
	0.6385	0.79497	0.88416	0.99242	1.06438	1.13634	1.18948
	0.639	0.79544	0.88362	0.99268	1.06451	1.13634	1.18956
	0.6395	0.79616	0.88263	0.99274	1.06465	1.13656	1.1898
	0.64	0.79715	0.88153	0.99301	1.06478	1.13656	1.1902
	0.6405	0.79853	0.88033	0.99301	1.06528	1.13755	1.19075
	0.641	0.79984	0.87978	0.99301	1.06566	1.13831	1.19139
	0.6415	0.80122	0.87967	0.99314	1.0665	1.13985	1.19206
	0.642	0.80221	0.87989	0.99327	1.06711	1.14094	1.19268
	0.6425	0.80254	0.88	0.99321	1.06773	1.14226	1.19319
	0.643	0.80261	0.88055	0.99321	1.06828	1.14336	1.19353
	0.6435	0.80208	0.88109	0.99353	1.06867	1.1438	1.1937
	0.644	0.80149	0.88164	0.99367	1.06889	1.14412	1.1937
	0.6445	0.80037	0.88219	0.9938	1.06863	1.14347	1.19358
	0.645	0.79971	0.88285	0.99393	1.0682	1.14248	1.19341
	0.6455	0.79886	0.88329	0.9938	1.06759	1.14138	1.19325
	0.646	0.79787	0.88351	0.99334	1.06676	1.14018	1.19314
	0.6465	0.79682	0.88351	0.99294	1.06607	1.13919	1.19313
	0.647	0.79596	0.88307	0.99248	1.06562	1.13875	1.19321
	0.6475	0.79497	0.88208	0.99209	1.06514	1.1382	1.19338
	0.648	0.79419	0.88164	0.99123	1.06472	1.1382	1.19361
	0.6485	0.79353	0.88131	0.99071	1.06462	1.13853	1.19385
	0.649	0.7932	0.88099	0.99057	1.06466	1.13875	1.19406
	0.6495	0.79313	0.88066	0.99044	1.06487	1.1393	1.19419
	0.65	0.7934	0.88044	0.99051	1.06501	1.13952	1.1942
	0.6505	0.79399	0.88	0.99084	1.06534	1.13985	1.19408
	0.651	0.79451	0.87989	0.99077	1.0652	1.13963	1.1938
	0.6515	0.7955	0.87989	0.99077	1.06498	1.13919	1.19339
	0.652	0.79629	0.87978	0.99038	1.06456	1.13875	1.19286
	0.6525	0.79715	0.87956	0.99018	1.06435	1.13853	1.19227
	0.653	0.79774	0.87945	0.98998	1.06404	1.13809	1.19167
	0.6535	0.798	0.87934	0.98939	1.06369	1.13798	1.19113
	0.654	0.79813	0.87989	0.98919	1.06348	1.13776	1.19068
	0.6545	0.79754	0.88077	0.98886	1.06321	1.13755	1.19037
	0.655	0.79695	0.88164	0.98873	1.06336	1.13798	1.19023
	0.6555	0.79622	0.88252	0.9888	1.0635	1.1382	1.19022
	0.656	0.79557	0.88329	0.98906	1.06396	1.13886	1.19034
	0.6565	0.79471	0.88318	0.98939	1.06462	1.13985	1.19052
	0.657	0.79405	0.88307	0.98959	1.06521	1.14083	1.1907
	0.6575	0.7934	0.88285	0.98952	1.06551	1.14149	1.19083
	0.658	0.793	0.88241	0.98965	1.06568	1.14171	1.19087
	0.6585	0.79294	0.88197	0.98919	1.0654	1.1416	1.19077
	0.659	0.793	0.88197	0.98873	1.06468	1.14062	1.19055
	0.6595	0.79333	0.88208	0.98834	1.06409	1.13985	1.19023
	0.66	0.79353	0.88252	0.98735	1.06311	1.13886	1.18983
	0.6605	0.79438	0.88307	0.98696	1.06285	1.13875	1.18942
	0.661	0.79563	0.88394	0.98669	1.06283	1.13897	1.18905
	0.6615	0.79655	0.88406	0.9865	1.06284	1.13919	1.18874
	0.662	0.79761	0.88394	0.98682	1.06334	1.13985	1.18852
	0.6625	0.7982	0.8834	0.98696	1.0634	1.13985	1.18841
	0.663	0.79833	0.88208	0.98728	1.06346	1.13963	1.18838
	0.6635	0.79846	0.88011	0.98742	1.0633	1.13919	1.1884
	0.664	0.79886	0.87824	0.98735	1.063	1.13864	1.18846
	0.6645	0.79886	0.87704	0.98748	1.0629	1.13831	1.18849
	0.665	0.79892	0.87594	0.98742	1.06259	1.13776	1.18849
	0.6655	0.79879	0.87594	0.98702	1.06201	1.137	1.18843
	0.666	0.79866	0.87572	0.98682	1.06131	1.13579	1.18829
	0.6665	0.79827	0.87649	0.98663	1.0605	1.13437	1.18808
	0.667	0.79754	0.87737	0.98669	1.06009	1.13349	1.18781
	0.6675	0.79662	0.87802	0.98636	1.05949	1.13261	1.18752
	0.668	0.79583	0.87912	0.98577	1.05864	1.13151	1.18723
	0.6685	0.79524	0.87967	0.98518	1.05802	1.13086	1.18699
	0.669	0.79471	0.88011	0.98446	1.05749	1.13053	1.18683
	0.6695	0.79497	0.87956	0.98406	1.05752	1.13097	1.18679
	0.67	0.7955	0.87901	0.98347	1.05771	1.13195	1.18689
	0.6705	0.79609	0.87802	0.98301	1.05808	1.13316	1.18714
	0.671	0.79662	0.87682	0.98294	1.05871	1.13448	1.18752
	0.6715	0.79695	0.8755	0.98281	1.0593	1.13579	1.18799
	0.672	0.79708	0.8743	0.98275	1.05971	1.13667	1.18852
	0.6725	0.79748	0.8732	0.98261	1.05992	1.13722	1.18904
	0.673	0.798	0.8732	0.98294	1.0603	1.13765	1.1895
	0.6735	0.79866	0.87342	0.98301	1.06033	1.13765	1.18986
	0.674	0.79912	0.87452	0.98334	1.0606	1.13787	1.19008
	0.6745	0.79905	0.87517	0.98354	1.06081	1.13809	1.19014
	0.675	0.79873	0.87616	0.98386	1.06092	1.13798	1.19004
	0.6755	0.798	0.87638	0.9838	1.06078	1.13776	1.18979
	0.676	0.79754	0.8766	0.98413	1.06067	1.13722	1.18941
	0.6765	0.79688	0.87682	0.98433	1.06072	1.13711	1.18895
	0.677	0.79622	0.87649	0.98439	1.06058	1.13678	1.18844
	0.6775	0.7959	0.87605	0.98433	1.0605	1.13667	1.18794
	0.678	0.79603	0.87572	0.98406	1.06004	1.13601	1.18748
	0.6785	0.79622	0.8755	0.984	1.0594	1.1348	1.18709
	0.679	0.79629	0.87517	0.98347	1.05848	1.13349	1.18677
	0.6795	0.79596	0.87506	0.98321	1.05736	1.13151	1.18653
	0.68	0.7953	0.87539	0.98275	1.05592	1.1291	1.18636
	0.6805	0.79405	0.87638	0.98255	1.05478	1.12702	1.18625
	0.681	0.7928	0.87704	0.98182	1.05376	1.1257	1.18619
	0.6815	0.79182	0.8777	0.98143	1.05313	1.12483	1.18617
	0.682	0.79063	0.8777	0.98169	1.05326	1.12483	1.1862
	0.6825	0.79011	0.87802	0.98182	1.05349	1.12516	1.18627
	0.683	0.78991	0.87846	0.98248	1.05415	1.12581	1.18639
	0.6835	0.79024	0.87945	0.9836	1.0552	1.1268	1.18655
	0.684	0.79083	0.88077	0.98459	1.05635	1.12812	1.18674
	0.6845	0.79123	0.88208	0.98564	1.05743	1.12921	1.18695
	0.685	0.79188	0.88318	0.98676	1.05853	1.13031	1.18715
	0.6855	0.79215	0.88384	0.98722	1.0592	1.13119	1.18731
	0.686	0.79248	0.88394	0.98742	1.05985	1.13228	1.18739
	0.6865	0.79248	0.88351	0.98669	1.05982	1.13294	1.18736
	0.687	0.79261	0.8823	0.98577	1.0593	1.13283	1.18722
	0.6875	0.79274	0.88087	0.98459	1.05838	1.13217	1.18694
	0.688	0.79287	0.87956	0.98327	1.05723	1.13119	1.18657
	0.6885	0.79294	0.87824	0.98202	1.056	1.12998	1.18615
	0.689	0.79327	0.87682	0.98117	1.05524	1.12932	1.18573
	0.6895	0.79359	0.87572	0.98011	1.05439	1.12866	1.18539
	0.69	0.79399	0.87452	0.97926	1.05396	1.12866	1.18518
	0.6905	0.79405	0.87342	0.979	1.05416	1.12932	1.18514
	0.691	0.79412	0.87254	0.97913	1.05483	1.13053	1.18528
	0.6915	0.79359	0.8721	0.97933	1.05553	1.13173	1.18556
	0.692	0.79267	0.87254	0.97965	1.05619	1.13272	1.18591
	0.6925	0.79215	0.8732	0.98031	1.05701	1.13371	1.18623
	0.693	0.79149	0.87462	0.98123	1.05775	1.13426	1.18645
	0.6935	0.7907	0.87572	0.98182	1.05815	1.13448	1.18648
	0.694	0.78965	0.87693	0.98268	1.05874	1.1348	1.18628
	0.6945	0.78846	0.8777	0.98327	1.05926	1.13524	1.18584
	0.695	0.78734	0.8778	0.98367	1.05934	1.13502	1.18519
	0.6955	0.78649	0.87726	0.9838	1.05924	1.13469	1.18441
	0.696	0.78517	0.87627	0.98406	1.05911	1.13415	1.18356
	0.6965	0.78419	0.87517	0.98459	1.05904	1.13349	1.18275
	0.697	0.7832	0.87462	0.98459	1.05838	1.13217	1.18206
	0.6975	0.78248	0.87386	0.98452	1.05769	1.13086	1.18154
	0.698	0.78195	0.87364	0.98452	1.05676	1.12899	1.18124
	0.6985	0.78149	0.8732	0.98393	1.05591	1.1279	1.18117
	0.699	0.78175	0.87298	0.9834	1.05499	1.12658	1.18131
	0.6995	0.78202	0.87287	0.98275	1.05433	1.12592	1.18164
	0.7	0.78248	0.87309	0.98228	1.05432	1.12636	1.18212
	0.7005	0.78346	0.87309	0.98196	1.05443	1.12691	1.18271
	0.701	0.78451	0.87342	0.9815	1.05481	1.12812	1.18338
	0.7015	0.78577	0.87375	0.98123	1.05528	1.12932	1.18408
	0.702	0.78662	0.8743	0.98064	1.05559	1.13053	1.18475
	0.7025	0.78708	0.87484	0.97992	1.05561	1.1313	1.18536
	0.703	0.78721	0.87484	0.9786	1.05539	1.13217	1.18583
	0.7035	0.78715	0.87484	0.97728	1.055	1.13272	1.18615
	0.704	0.78649	0.87452	0.97597	1.05451	1.13305	1.18626
	0.7045	0.78563	0.87484	0.97459	1.05387	1.13316	1.18617
	0.705	0.78471	0.87539	0.97386	1.05362	1.13338	1.18589
	0.7055	0.78379	0.87616	0.97321	1.05335	1.13349	1.18546
	0.706	0.78333	0.87671	0.97314	1.05326	1.13338	1.18493
	0.7065	0.7834	0.87802	0.97301	1.05308	1.13316	1.18437
	0.707	0.78353	0.87945	0.97294	1.05267	1.13239	1.18384
	0.7075	0.78373	0.88055	0.97314	1.05233	1.13151	1.1834
	0.708	0.78399	0.88153	0.97393	1.05251	1.13108	1.18308
	0.7085	0.78412	0.88208	0.97446	1.05238	1.13031	1.1829
	0.709	0.78405	0.88197	0.97525	1.05272	1.1302	1.18286
	0.7095	0.78419	0.8812	0.97603	1.05301	1.12998	1.18294
	0.71	0.78412	0.87978	0.97696	1.05358	1.1302	1.18311
	0.7105	0.78412	0.87802	0.97808	1.05397	1.12987	1.18334
	0.711	0.78451	0.87561	0.97913	1.05444	1.12976	1.18359
	0.7115	0.78498	0.87386	0.98025	1.05511	1.12998	1.18385
	0.712	0.78563	0.87265	0.9809	1.0555	1.13009	1.1841
	0.7125	0.7859	0.87167	0.98136	1.05573	1.13009	1.18433
	0.713	0.78629	0.87134	0.98123	1.05577	1.13031	1.18454
	0.7135	0.78603	0.87155	0.9809	1.05522	1.12954	1.18474
	0.714	0.7859	0.87188	0.98018	1.05475	1.12932	1.18493
	0.7145	0.78583	0.87199	0.97926	1.05401	1.12877	1.18513
	0.715	0.78583	0.87177	0.97814	1.05313	1.12812	1.18533
	0.7155	0.78616	0.87177	0.97696	1.05204	1.12713	1.18553
	0.716	0.78596	0.87167	0.97603	1.05153	1.12702	1.18573
	0.7165	0.78583	0.87221	0.97505	1.05103	1.12702	1.18593
	0.717	0.7859	0.87265	0.97465	1.051	1.12735	1.18613
	0.7175	0.7857	0.87265	0.97465	1.05122	1.12779	1.18633
	0.718	0.78583	0.87287	0.97511	1.05173	1.12834	1.18653
	0.7185	0.78577	0.87287	0.97505	1.05213	1.12921	1.18674
	0.719	0.78577	0.87287	0.97551	1.05291	1.13031	1.18696
	0.7195	0.78544	0.87265	0.97571	1.05334	1.13097	1.18719
	0.72	0.78544	0.87221	0.97617	1.05406	1.13195	1.18742
	0.7205	0.78498	0.87188	0.97623	1.05415	1.13206	1.18763
	0.721	0.78451	0.87177	0.97643	1.05403	1.13162	1.1878
	0.7215	0.78419	0.87177	0.97669	1.054	1.1313	1.1879
	0.722	0.78333	0.87123	0.97676	1.05381	1.13086	1.18791
	0.7225	0.78274	0.87068	0.97663	1.05363	1.13064	1.18779
	0.723	0.78228	0.8698	0.97643	1.05359	1.13075	1.18755
	0.7235	0.78175	0.86903	0.97603	1.0535	1.13097	1.18719
	0.724	0.78123	0.8686	0.97557	1.05349	1.1314	1.18673
	0.7245	0.78103	0.86827	0.97492	1.05343	1.13195	1.18623
	0.725	0.7807	0.86816	0.97439	1.05345	1.1325	1.18574
	0.7255	0.78024	0.8687	0.9738	1.05331	1.13283	1.18533
	0.726	0.77952	0.86947	0.97327	1.05338	1.13349	1.18505
	0.7265	0.77873	0.87035	0.97334	1.05369	1.13404	1.18496
	0.727	0.77794	0.87101	0.97386	1.05412	1.13437	1.18507
	0.7275	0.77715	0.87155	0.97426	1.05415	1.13404	1.18538
	0.728	0.77642	0.87167	0.97518	1.05456	1.13393	1.18587
	0.7285	0.7759	0.87188	0.97551	1.05433	1.13316	1.18647
	0.729	0.7755	0.87123	0.97597	1.0544	1.13283	1.18713
	0.7295	0.77544	0.87079	0.97597	1.0544	1.13283	1.18775
	0.73	0.77544	0.87035	0.97577	1.05441	1.13305	1.18828
	0.7305	0.77609	0.86969	0.97538	1.05454	1.13371	1.18864
	0.731	0.77669	0.86881	0.97485	1.0545	1.13415	1.1888
	0.7315	0.77741	0.86827	0.97426	1.05469	1.13513	1.18873
	0.732	0.7782	0.86772	0.97393	1.05448	1.13502	1.18844
	0.7325	0.77906	0.86772	0.97386	1.05412	1.13437	1.18795
	0.733	0.78011	0.86772	0.9738	1.05375	1.13371	1.18731
	0.7335	0.78116	0.86816	0.97413	1.05315	1.13217	1.18658
	0.734	0.78136	0.8687	0.97498	1.05281	1.13064	1.18582
	0.7345	0.78142	0.86936	0.97584	1.05225	1.12866	1.18507
	0.735	0.78116	0.87002	0.97696	1.05215	1.12735	1.18439
	0.7355	0.78044	0.87068	0.97808	1.05222	1.12636	1.18379
	0.736	0.78004	0.8709	0.9786	1.05226	1.12592	1.18327
	0.7365	0.77932	0.87068	0.97886	1.05234	1.12581	1.18281
	0.737	0.77925	0.87024	0.9786	1.05232	1.12603	1.18236
	0.7375	0.77892	0.86925	0.97821	1.05234	1.12647	1.18189
	0.738	0.77912	0.86881	0.97781	1.05203	1.12625	1.18135
	0.7385	0.77938	0.86827	0.97742	1.052	1.12658	1.18073
	0.739	0.77998	0.86838	0.97728	1.05221	1.12713	1.18003
	0.7395	0.78031	0.86848	0.97689	1.05201	1.12713	1.17927
	0.74	0.78077	0.86914	0.97696	1.05226	1.12757	1.1785
	0.7405	0.78083	0.86991	0.97696	1.05221	1.12746	1.17779
	0.741	0.78083	0.87079	0.97735	1.05219	1.12702	1.1772
	0.7415	0.78116	0.87177	0.97814	1.05231	1.12647	1.17679
	0.742	0.78116	0.87265	0.979	1.05257	1.12614	1.17661
	0.7425	0.78175	0.87298	0.97985	1.05261	1.12537	1.17667
	0.743	0.78221	0.87276	0.98011	1.05274	1.12537	1.17695
	0.7435	0.78274	0.87188	0.97998	1.05273	1.12548	1.17738
	0.744	0.783	0.87035	0.97959	1.05275	1.12592	1.17789
	0.7445	0.78313	0.86903	0.97906	1.05266	1.12625	1.17837
	0.745	0.783	0.86728	0.97854	1.0525	1.12647	1.17873
	0.7455	0.78261	0.86585	0.97808	1.05244	1.1268	1.17891
	0.746	0.78202	0.86476	0.97808	1.05222	1.12636	1.17887
	0.7465	0.78129	0.86432	0.97827	1.05215	1.12603	1.17864
	0.747	0.78096	0.86366	0.9786	1.05232	1.12603	1.17827
	0.7475	0.78077	0.86355	0.97933	1.05246	1.12559	1.17785
	0.748	0.78156	0.86377	0.97972	1.05282	1.12592	1.17749
	0.7485	0.78254	0.8641	0.98011	1.05335	1.12658	1.17729
	0.749	0.78373	0.86443	0.97972	1.05332	1.12691	1.17732
	0.7495	0.78491	0.86443	0.97906	1.05337	1.12768	1.17762
	0.75	0.7855	0.86399	0.97827	1.05341	1.12855	1.17816
	0.7505	0.78609	0.86355	0.97742	1.05326	1.1291	1.17888
	0.751	0.78675	0.863	0.97676	1.05326	1.12976	1.17968
	0.7515	0.78695	0.86245	0.9763	1.05292	1.12954	1.18045
	0.752	0.78669	0.86235	0.97597	1.05254	1.1291	1.18105
	0.7525	0.78642	0.86278	0.97531	1.05193	1.12855	1.18141
	0.753	0.78596	0.86355	0.97498	1.05182	1.12866	1.18145
	0.7535	0.78563	0.86476	0.97413	1.05139	1.12866	1.18119
	0.754	0.78531	0.86607	0.97373	1.0512	1.12866	1.18064
	0.7545	0.78484	0.86706	0.97314	1.05096	1.12877	1.1799
	0.755	0.78445	0.86783	0.97288	1.05099	1.1291	1.17907
	0.7555	0.78392	0.86892	0.97248	1.0509	1.12932	1.17825
	0.756	0.7834	0.86958	0.97222	1.05094	1.12965	1.17754
	0.7565	0.78248	0.86969	0.97189	1.05072	1.12954	1.17703
	0.757	0.78116	0.86936	0.9715	1.05024	1.12899	1.17675
	0.7575	0.77978	0.86881	0.97123	1.05006	1.12888	1.17672
	0.758	0.77846	0.86761	0.9709	1.04978	1.12866	1.17693
	0.7585	0.77754	0.86607	0.9711	1.05005	1.12899	1.17733
	0.759	0.77702	0.86465	0.9715	1.05013	1.12877	1.17787
	0.7595	0.77708	0.863	0.97169	1.05018	1.12866	1.1785
	0.76	0.77741	0.86169	0.97189	1.05012	1.12834	1.17915
	0.7605	0.778	0.86048	0.97183	1.05008	1.12834	1.1798
	0.761	0.77853	0.8596	0.97196	1.05004	1.12812	1.18042
	0.7615	0.77906	0.85884	0.97209	1.0501	1.12812	1.18098
	0.762	0.77938	0.85862	0.97248	1.05036	1.12823	1.18149
	0.7625	0.77958	0.85884	0.97275	1.05043	1.12812	1.18194
	0.763	0.77945	0.85949	0.97367	1.05078	1.1279	1.18234
	0.7635	0.77945	0.86037	0.97485	1.05116	1.12746	1.1827
	0.764	0.77932	0.86125	0.97551	1.05126	1.12702	1.18302
	0.7645	0.77945	0.86213	0.9759	1.05124	1.12658	1.1833
	0.765	0.77958	0.86278	0.97577	1.0509	1.12603	1.18356
	0.7655	0.78037	0.86377	0.97505	1.05048	1.12592	1.18378
	0.766	0.78063	0.86454	0.97354	1.04973	1.12592	1.18397
	0.7665	0.78116	0.86498	0.97189	1.04913	1.12636	1.18411
	0.767	0.78208	0.86509	0.97031	1.04828	1.12625	1.18418
	0.7675	0.7828	0.86454	0.96893	1.04754	1.12614	1.18416
	0.768	0.78353	0.86388	0.96801	1.04675	1.12548	1.18404
	0.7685	0.78405	0.86311	0.96768	1.04609	1.1245	1.18381
	0.769	0.78419	0.863	0.96801	1.0456	1.12318	1.18347
	0.7695	0.78359	0.86267	0.969	1.0457	1.12241	1.18305
	0.77	0.78261	0.86289	0.97031	1.0462	1.12209	1.18257
	0.7705	0.78109	0.86344	0.97156	1.04666	1.12176	1.18209
	0.771	0.77965	0.86377	0.97268	1.04733	1.12198	1.18163
	0.7715	0.77826	0.8641	0.974	1.04831	1.12263	1.18121
	0.772	0.77728	0.86421	0.97498	1.04919	1.1234	1.18082
	0.7725	0.77642	0.86421	0.97551	1.05028	1.12505	1.18046
	0.773	0.77616	0.86388	0.97597	1.05133	1.12669	1.1801
	0.7735	0.77616	0.86289	0.9759	1.05217	1.12844	1.17971
	0.774	0.77662	0.86136	0.97551	1.05247	1.12943	1.17926
	0.7745	0.77748	0.86004	0.97518	1.0528	1.13042	1.17876
	0.775	0.77873	0.85862	0.97498	1.05292	1.13086	1.17822
	0.7755	0.77971	0.85774	0.97452	1.05275	1.13097	1.17766
	0.776	0.78057	0.85697	0.97452	1.05258	1.13064	1.17711
	0.7765	0.78142	0.85686	0.97452	1.05231	1.13009	1.1766
	0.777	0.78208	0.85708	0.97433	1.05193	1.12954	1.17616
	0.7775	0.78241	0.85774	0.97426	1.05146	1.12866	1.1758
	0.778	0.78208	0.85851	0.9736	1.05064	1.12768	1.17554
	0.7785	0.78109	0.85917	0.97308	1.04966	1.12625	1.17538
	0.779	0.77991	0.85971	0.97248	1.0486	1.12472	1.1753
	0.7795	0.7784	0.86015	0.97196	1.0474	1.12285	1.17531
	0.78	0.77715	0.86026	0.97189	1.04683	1.12176	1.17539
	0.7805	0.77583	0.86026	0.97222	1.04682	1.12143	1.17555
	0.781	0.77498	0.86015	0.97281	1.04707	1.12132	1.17578
	0.7815	0.77452	0.85993	0.97406	1.04818	1.1223	1.17606
	0.782	0.77379	0.85971	0.97505	1.04889	1.12274	1.1764
	0.7825	0.77346	0.8596	0.97584	1.04945	1.12307	1.17678
	0.783	0.77313	0.85982	0.9765	1.05	1.12351	1.1772
	0.7835	0.77234	0.86015	0.97663	1.05034	1.12406	1.17764
	0.784	0.77221	0.86037	0.97663	1.0504	1.12417	1.17812
	0.7845	0.77241	0.86059	0.97643	1.05058	1.12472	1.17861
	0.785	0.77313	0.86092	0.97597	1.05029	1.12461	1.17911
	0.7855	0.7736	0.86158	0.97584	1.05033	1.12483	1.1796
	0.786	0.77425	0.86202	0.97531	1.05029	1.12527	1.18005
	0.7865	0.77484	0.86278	0.97505	1.05032	1.12559	1.18042
	0.787	0.77491	0.86344	0.97485	1.05022	1.12559	1.18066
	0.7875	0.77452	0.86377	0.97472	1.05004	1.12537	1.18074
	0.788	0.77386	0.8641	0.97498	1.05002	1.12505	1.18062
	0.7885	0.77313	0.8641	0.97472	1.04956	1.12439	1.18029
	0.789	0.77208	0.86377	0.97465	1.0493	1.12395	1.17977
	0.7895	0.77149	0.86344	0.97426	1.04894	1.12362	1.17909
	0.79	0.77142	0.86333	0.9738	1.04876	1.12373	1.17829
	0.7905	0.77169	0.86322	0.97314	1.04849	1.12384	1.17744
	0.791	0.77241	0.86278	0.97275	1.04846	1.12417	1.17661
	0.7915	0.77307	0.86256	0.97281	1.04866	1.1245	1.17585
	0.792	0.77373	0.86169	0.97288	1.0488	1.12472	1.17521
	0.7925	0.77458	0.86081	0.97314	1.04915	1.12516	1.17473
[truncated: 8,415 more rows]

## Sheet: Supplementary Fig. 6
	Supplementary Figure 6a									Supplementary Figure 6b					Supplementary Figure 6c								Supplementary Figure 6d
[truncated: 10,004 more rows]

[truncated: 1 more sheets: Supplementary Fig. 12]
